# Supplementary material for: Exploring the molecular makeup of support cells in insect camera eyes
Source: BMC Genomics. 2023 Nov 22;24:702. doi: 10.1186/s12864-023-09804-5 (PMC10664524; doi:10.1186/s12864-023-09804-5)
Supplement: Supplementary file 2 — Additional file 2: STab 1. Listing genes used for the treemap. [file 12864_2023_9804_MOESM2_ESM.xlsx]

## Sheet: SupC_GO IDs
highlighted	source	term_name	term_id	adjusted_p_value	negative_log10_of_adjusted_p_value	term_size	query_size	intersection_size	effective_domain_size	intersections
TRUE	GO:MF	calcium ion binding	GO:0005509	3.29263E-06	5.48246	205	500	29	11921	NP_477484,NP_477497,NP_651349,NP_611082,NP_648973,NP_001137804,NP_996253,NP_572928,NP_001163727,NP_476859,NP_788543,NP_001034065,NP_649008,NP_001036265,NP_650048,NP_523446,NP_476973,NP_996361,NP_001259044,NP_476615,NP_001260038,NP_730942,NP_647898,NP_650916,NP_572775,NP_001260800,NP_001262580,NP_652427,NP_524487
TRUE	GO:MF	translation factor activity, RNA binding	GO:0008135	0.000228667	3.6408	77	500	15	11921	NP_525105,NP_611242,NP_610932,NP_524463,NP_611228,NP_649470,NP_524834,NP_523478,NP_570011,NP_611878,NP_609847,NP_476595,NP_524728,NP_723536,NP_001015320
FALSE	GO:MF	translation regulator activity	GO:0045182	0.00107931	2.96685	109	500	17	11921	NP_525105,NP_611242,NP_610932,NP_524463,NP_476945,NP_611228,NP_649470,NP_524834,NP_523478,NP_570011,NP_611878,NP_609847,NP_476595,NP_524728,NP_723536,NP_611739,NP_001015320
FALSE	GO:MF	translation initiation factor activity	GO:0003743	0.00323343	2.49034	52	500	11	11921	NP_611242,NP_610932,NP_524463,NP_611228,NP_649470,NP_524834,NP_523478,NP_570011,NP_476595,NP_524728,NP_001015320
FALSE	GO:MF	translation regulator activity, nucleic acid binding	GO:0090079	0.00463111	2.33431	97	500	15	11921	NP_525105,NP_611242,NP_610932,NP_524463,NP_611228,NP_649470,NP_524834,NP_523478,NP_570011,NP_611878,NP_609847,NP_476595,NP_524728,NP_723536,NP_001015320
TRUE	GO:MF	oxidoreductase activity, acting on the aldehyde or oxo group of donors	GO:0016903	0.0140454	1.85247	50	500	10	11921	NP_610535,NP_649905,NP_733183,NP_609285,NP_726498,NP_001097509,NP_651652,NP_001104018,NP_572276,NP_995772
TRUE	GO:MF	cytoskeletal protein binding	GO:0008092	0.0424741	1.37188	358	500	31	11921	NP_477484,NP_609398,NP_572669,NP_524532,NP_476596,NP_610242,NP_001097874,NP_001261140,NP_477074,NP_001189011,NP_525082,NP_524383,NP_996253,NP_476820,NP_001246113,NP_001163717,NP_730788,NP_569981,NP_609933,NP_610562,NP_476804,NP_722665,NP_649202,NP_001263019,NP_648729,NP_001286305,NP_995752,NP_001261599,NP_787998,NP_523613,NP_001261400
TRUE	GO:BP	multicellular organism development	GO:0007275	9.66E-13	12.0152	2447	490	177	11782	NP_524793,NP_996129,NP_511052,NP_647768,NP_647890,NP_648327,NP_649981,NP_525090,NP_996413,NP_524757,NP_610948,NP_610932,NP_476868,NP_477497,NP_511154,NP_477158,NP_724163,NP_477012,NP_651349,NP_572669,NP_476945,NP_730444,NP_730928,NP_476596,NP_572247,NP_611082,NP_523437,NP_724472,NP_001137804,NP_729032,NP_001285121,NP_725586,NP_001097874,NP_001261737,NP_730442,NP_477489,NP_001261191,NP_001261140,N…
FALSE	GO:BP	anatomical structure development	GO:0048856	3.11E-12	11.5069	2839	490	195	11782	NP_524793,NP_996129,NP_511052,NP_647768,NP_647890,NP_648327,NP_649981,NP_477484,NP_525090,NP_996413,NP_524757,NP_610948,NP_610932,NP_477122,NP_476868,NP_477497,NP_511154,NP_477158,NP_724163,NP_477012,NP_651349,NP_572669,NP_476945,NP_611228,NP_730444,NP_730928,NP_476596,NP_572247,NP_611082,NP_476570,NP_523437,NP_610242,NP_724472,NP_523559,NP_648973,NP_001137804,NP_729032,NP_001285121,NP_725586,NP_…
FALSE	GO:BP	developmental process	GO:0032502	8.08E-11	10.0925	3011	490	199	11782	NP_524793,NP_996129,NP_511052,NP_647768,NP_647890,NP_648327,NP_649981,NP_477484,NP_525090,NP_996413,NP_524757,NP_610948,NP_610932,NP_477122,NP_476868,NP_477497,NP_511154,NP_477158,NP_724163,NP_477012,NP_651349,NP_572669,NP_524532,NP_476945,NP_611228,NP_730444,NP_730928,NP_476596,NP_572247,NP_611082,NP_476570,NP_523437,NP_610242,NP_724472,NP_523559,NP_648973,NP_001137804,NP_729032,NP_001285121,NP_…
FALSE	GO:BP	regulation of tube architecture, open tracheal system	GO:0035152	3.69E-10	9.43298	93	490	24	11782	NP_524793,NP_649981,NP_610948,NP_477497,NP_730444,NP_730928,NP_001137804,NP_730442,NP_001189011,NP_525082,NP_649611,NP_651652,NP_573180,NP_608378,NP_001262164,NP_523788,NP_649883,NP_523446,NP_726742,NP_647971,NP_572302,NP_001263019,NP_610179,NP_733443
FALSE	GO:BP	respiratory system development	GO:0060541	6.34E-10	9.19799	260	490	40	11782	NP_524793,NP_649981,NP_996413,NP_610948,NP_477497,NP_730444,NP_730928,NP_001137804,NP_729032,NP_730442,NP_001189011,NP_525082,NP_001246113,NP_610714,NP_649611,NP_001163727,NP_476859,NP_001034065,NP_651652,NP_476810,NP_573180,NP_608378,NP_524592,NP_001262164,NP_523788,NP_524109,NP_649883,NP_523446,NP_726742,NP_647971,NP_001260038,NP_572302,NP_001263019,NP_610179,NP_523502,NP_733443,NP_726461,NP_00…
FALSE	GO:BP	multicellular organismal process	GO:0032501	7.58E-10	9.12027	3855	490	235	11782	NP_524793,NP_996129,NP_511052,NP_647768,NP_001246631,NP_647890,NP_648327,NP_649981,NP_525090,NP_996413,NP_524490,NP_727563,NP_524757,NP_476787,NP_610948,NP_610932,NP_648345,NP_476868,NP_477497,NP_511154,NP_477158,NP_724163,NP_477012,NP_651349,NP_572669,NP_524532,NP_476945,NP_611228,NP_730444,NP_730928,NP_476596,NP_572247,NP_788342,NP_611082,NP_523437,NP_724472,NP_523559,NP_648973,NP_001137804,NP_…
FALSE	GO:BP	open tracheal system development	GO:0007424	4.11E-09	8.38575	251	490	38	11782	NP_524793,NP_649981,NP_996413,NP_610948,NP_477497,NP_730444,NP_730928,NP_001137804,NP_729032,NP_730442,NP_001189011,NP_525082,NP_001246113,NP_649611,NP_001163727,NP_476859,NP_001034065,NP_651652,NP_476810,NP_573180,NP_608378,NP_524592,NP_001262164,NP_523788,NP_524109,NP_649883,NP_523446,NP_726742,NP_647971,NP_001260038,NP_572302,NP_001263019,NP_610179,NP_523502,NP_733443,NP_726461,NP_001262947,NP…
FALSE	GO:BP	regulation of tube size, open tracheal system	GO:0035151	8.33E-09	8.0796	50	490	17	11782	NP_649981,NP_610948,NP_477497,NP_730444,NP_730928,NP_730442,NP_001189011,NP_649611,NP_573180,NP_608378,NP_523788,NP_649883,NP_523446,NP_726742,NP_647971,NP_610179,NP_733443
FALSE	GO:BP	anatomical structure morphogenesis	GO:0009653	1.67E-08	7.77608	1587	490	120	11782	NP_524793,NP_996129,NP_511052,NP_647890,NP_648327,NP_649981,NP_477484,NP_525090,NP_996413,NP_524757,NP_610948,NP_610932,NP_477122,NP_476868,NP_477497,NP_511154,NP_572669,NP_730928,NP_476596,NP_572247,NP_611082,NP_476570,NP_523437,NP_724472,NP_648973,NP_001137804,NP_729032,NP_725586,NP_001097874,NP_001261737,NP_730442,NP_477489,NP_001261191,NP_001261140,NP_477074,NP_001189011,NP_525082,NP_524383,N…
FALSE	GO:BP	regulation of tube size	GO:0035150	3.42E-08	7.46654	54	490	17	11782	NP_649981,NP_610948,NP_477497,NP_730444,NP_730928,NP_730442,NP_001189011,NP_649611,NP_573180,NP_608378,NP_523788,NP_649883,NP_523446,NP_726742,NP_647971,NP_610179,NP_733443
FALSE	GO:BP	regulation of biological quality	GO:0065008	9.28E-07	6.03257	973	490	81	11782	NP_524793,NP_648327,NP_649981,NP_524490,NP_476787,NP_610948,NP_649277,NP_477497,NP_477012,NP_651349,NP_001261237,NP_476945,NP_730444,NP_730928,NP_476596,NP_523437,NP_001137804,NP_523763,NP_725586,NP_730442,NP_723726,NP_001189011,NP_525082,NP_001246113,NP_001163717,NP_477046,NP_649611,NP_001097746,NP_609049,NP_477380,NP_524177,NP_730788,NP_477340,NP_523610,NP_732717,NP_651652,NP_573180,NP_572977,N…
FALSE	GO:BP	system development	GO:0048731	7.66476E-06	5.1155	1535	490	109	11782	NP_524793,NP_996129,NP_648327,NP_649981,NP_525090,NP_996413,NP_524757,NP_610948,NP_476868,NP_477497,NP_511154,NP_477012,NP_572669,NP_476945,NP_730444,NP_730928,NP_476596,NP_611082,NP_523437,NP_001137804,NP_729032,NP_001285121,NP_725586,NP_001097874,NP_001261737,NP_730442,NP_477489,NP_001261191,NP_001261140,NP_477074,NP_001189011,NP_525082,NP_524383,NP_001286312,NP_001246113,NP_001163717,NP_610714…
FALSE	GO:BP	cuticle development	GO:0042335	7.90855E-06	5.1019	243	490	32	11782	NP_647768,NP_649981,NP_477158,NP_724163,NP_730444,NP_730928,NP_730442,NP_001189011,NP_649611,NP_732717,NP_608378,NP_511101,NP_525077,NP_001260038,NP_001097627,NP_523502,NP_733443,NP_001097285,NP_729400,NP_726461,NP_609157,NP_729143,NP_648031,NP_001188905,NP_729147,NP_001097547,NP_647667,NP_477081,NP_648306,NP_648209,NP_477089,NP_650905
FALSE	GO:BP	regulation of anatomical structure size	GO:0090066	9.68768E-06	5.01378	245	490	32	11782	NP_648327,NP_649981,NP_610948,NP_477497,NP_651349,NP_730444,NP_730928,NP_476596,NP_725586,NP_730442,NP_001189011,NP_001246113,NP_001163717,NP_649611,NP_524177,NP_730788,NP_573180,NP_608378,NP_650048,NP_523788,NP_649883,NP_523446,NP_651942,NP_726742,NP_647971,NP_001260038,NP_610179,NP_733443,NP_726604,NP_001260595,NP_001262580,NP_650330
FALSE	GO:BP	regulation of tube length, open tracheal system	GO:0035159	1.20165E-05	4.92022	29	490	11	11782	NP_610948,NP_477497,NP_730444,NP_730928,NP_730442,NP_001189011,NP_573180,NP_523788,NP_649883,NP_523446,NP_610179
FALSE	GO:BP	animal organ development	GO:0048513	1.65223E-05	4.78193	1254	490	93	11782	NP_524793,NP_996129,NP_525090,NP_477122,NP_476868,NP_477497,NP_511154,NP_724163,NP_572669,NP_476945,NP_730928,NP_476596,NP_572247,NP_611082,NP_523437,NP_001137804,NP_729032,NP_725586,NP_001097874,NP_001261737,NP_730442,NP_477074,NP_001189011,NP_525082,NP_524383,NP_650512,NP_996253,NP_001246113,NP_001163717,NP_610714,NP_476859,NP_609390,NP_001245913,NP_001260920,NP_524177,NP_612044,NP_476709,NP_52…
FALSE	GO:BP	chitin-based cuticle development	GO:0040003	8.97717E-05	4.04686	202	490	27	11782	NP_647768,NP_649981,NP_730444,NP_730928,NP_730442,NP_649611,NP_732717,NP_608378,NP_511101,NP_001260038,NP_001097627,NP_523502,NP_733443,NP_001097285,NP_729400,NP_726461,NP_609157,NP_729143,NP_648031,NP_001188905,NP_729147,NP_001097547,NP_647667,NP_477081,NP_648306,NP_648209,NP_650905
FALSE	GO:BP	neurogenesis	GO:0022008	0.000169687	3.77035	964	490	74	11782	NP_524793,NP_648327,NP_525090,NP_996413,NP_524757,NP_610948,NP_477497,NP_511154,NP_477012,NP_572669,NP_476945,NP_476596,NP_611082,NP_523437,NP_729032,NP_725586,NP_477489,NP_001261191,NP_001261140,NP_477074,NP_001189011,NP_525082,NP_524383,NP_001286312,NP_001163717,NP_476859,NP_001245913,NP_724052,NP_001260920,NP_477340,NP_001034065,NP_732717,NP_476810,NP_476733,NP_001262223,NP_524592,NP_001262164…
TRUE	GO:BP	cytoplasmic translational initiation	GO:0002183	0.000238506	3.6225	30	490	10	11782	NP_611242,NP_610932,NP_524463,NP_611228,NP_649470,NP_524834,NP_523478,NP_570011,NP_476595,NP_611739
FALSE	GO:BP	regulation of response to stimulus	GO:0048583	0.000256459	3.59098	1047	490	78	11782	NP_996129,NP_649981,NP_525090,NP_996413,NP_476868,NP_477497,NP_511154,NP_477012,NP_651349,NP_995931,NP_572247,NP_611082,NP_523437,NP_523559,NP_001137804,NP_729032,NP_725586,NP_001097874,NP_477489,NP_728095,NP_731033,NP_523754,NP_650512,NP_524834,NP_001246113,NP_611251,NP_001245913,NP_724052,NP_524177,NP_788543,NP_477340,NP_726176,NP_476810,NP_611827,NP_722665,NP_523446,NP_651942,NP_476973,NP_5248…
FALSE	GO:BP	formation of cytoplasmic translation initiation complex	GO:0001732	0.000304788	3.516	18	490	8	11782	NP_611242,NP_610932,NP_524463,NP_611228,NP_649470,NP_524834,NP_523478,NP_570011
FALSE	GO:BP	epithelium development	GO:0060429	0.000374763	3.42624	929	490	71	11782	NP_524793,NP_647890,NP_649981,NP_525090,NP_996413,NP_524757,NP_476868,NP_477497,NP_724163,NP_572669,NP_611228,NP_730928,NP_572247,NP_523437,NP_729032,NP_001261737,NP_001261140,NP_001189011,NP_525082,NP_524383,NP_650512,NP_996253,NP_001246113,NP_611251,NP_524730,NP_476859,NP_609390,NP_001245913,NP_476709,NP_523601,NP_477340,NP_001034065,NP_732717,NP_573140,NP_524592,NP_523788,NP_511101,NP_525077,N…
TRUE	GO:BP	localization	GO:0051179	0.000476517	3.32192	2436	490	147	11782	NP_511052,NP_651307,NP_572219,NP_610694,NP_648327,NP_649981,NP_726504,NP_525090,NP_572968,NP_524490,NP_729159,NP_476787,NP_610932,NP_477497,NP_524331,NP_723383,NP_477012,NP_609398,NP_572669,NP_524532,NP_001261237,NP_476945,NP_730928,NP_525116,NP_476596,NP_524226,NP_650722,NP_572345,NP_476570,NP_523437,NP_724472,NP_001137804,NP_523763,NP_477074,NP_608760,NP_001189011,NP_730105,NP_001097841,NP_5250…
FALSE	GO:BP	morphogenesis of an epithelium	GO:0002009	0.000506778	3.29518	604	490	52	11782	NP_524793,NP_649981,NP_525090,NP_996413,NP_524757,NP_476868,NP_477497,NP_572669,NP_730928,NP_572247,NP_523437,NP_729032,NP_001261140,NP_001189011,NP_525082,NP_524383,NP_611251,NP_524730,NP_476859,NP_609390,NP_001245913,NP_477340,NP_001034065,NP_573140,NP_524592,NP_523788,NP_525077,NP_523446,NP_651942,NP_476973,NP_647971,NP_001260038,NP_524954,NP_001263019,NP_727900,NP_523502,NP_536786,NP_733443,N…
FALSE	GO:BP	tube development	GO:0035295	0.000520148	3.28387	724	490	59	11782	NP_524793,NP_511052,NP_649981,NP_996413,NP_476868,NP_477497,NP_724163,NP_730928,NP_572247,NP_523437,NP_729032,NP_001261737,NP_001189011,NP_525082,NP_650512,NP_996253,NP_476859,NP_609390,NP_001245913,NP_476709,NP_523601,NP_477340,NP_001034065,NP_732717,NP_651652,NP_573140,NP_524592,NP_511101,NP_525077,NP_523446,NP_651942,NP_476973,NP_650189,NP_732871,NP_001260038,NP_572302,NP_524954,NP_001263019,N…
FALSE	GO:BP	tissue development	GO:0009888	0.000630738	3.20015	1015	490	75	11782	NP_524793,NP_647890,NP_649981,NP_525090,NP_996413,NP_524757,NP_477122,NP_476868,NP_477497,NP_511154,NP_724163,NP_572669,NP_611228,NP_730928,NP_572247,NP_611082,NP_523437,NP_729032,NP_725586,NP_001261737,NP_001261140,NP_001189011,NP_525082,NP_524383,NP_650512,NP_996253,NP_001246113,NP_611251,NP_524730,NP_476859,NP_609390,NP_001245913,NP_476709,NP_523601,NP_477340,NP_001034065,NP_732717,NP_573140,N…
FALSE	GO:BP	cellular process	GO:0009987	0.000968219	3.01403	8640	490	404	11782	NP_524793,NP_996129,NP_525105,NP_511052,NP_651307,NP_608773,NP_572219,NP_001246631,NP_647890,NP_610694,NP_651597,NP_648327,NP_726504,NP_477484,NP_525090,NP_996413,NP_572968,NP_524490,NP_729159,NP_727563,NP_524757,NP_611242,NP_476787,NP_001163161,NP_610948,NP_610932,NP_649277,NP_477122,NP_648345,NP_476868,NP_477497,NP_511154,NP_524331,NP_724163,NP_610535,NP_723383,NP_477012,NP_651349,NP_648720,NP_…
TRUE	GO:BP	small molecule metabolic process	GO:0044281	0.00100602	2.99739	899	490	68	11782	NP_651597,NP_649277,NP_648345,NP_724163,NP_610535,NP_649905,NP_608743,NP_476570,NP_001286470,NP_733183,NP_728180,NP_001285121,NP_609285,NP_723726,NP_001261191,NP_730457,NP_651120,NP_726498,NP_523411,NP_648509,NP_476860,NP_724572,NP_476859,NP_001097746,NP_001245895,NP_524173,NP_477380,NP_651400,NP_524723,NP_609496,NP_612044,NP_730841,NP_726095,NP_001097509,NP_523836,NP_651652,NP_573114,NP_996384,N…
FALSE	GO:BP	cell surface receptor signaling pathway	GO:0007166	0.00109387	2.96103	829	490	64	11782	NP_524793,NP_525090,NP_996413,NP_476868,NP_477497,NP_651349,NP_995931,NP_572247,NP_611082,NP_523437,NP_523559,NP_001137804,NP_725586,NP_477489,NP_001137620,NP_524834,NP_476859,NP_001245913,NP_724052,NP_524177,NP_609933,NP_477340,NP_001034065,NP_523610,NP_726176,NP_476810,NP_573140,NP_651880,NP_611827,NP_651942,NP_476973,NP_524803,NP_524362,NP_523986,NP_651927,NP_650925,NP_476595,NP_001284963,NP_5…
FALSE	GO:BP	tissue morphogenesis	GO:0048729	0.00130664	2.88385	623	490	52	11782	NP_524793,NP_649981,NP_525090,NP_996413,NP_524757,NP_476868,NP_477497,NP_572669,NP_730928,NP_572247,NP_523437,NP_729032,NP_001261140,NP_001189011,NP_525082,NP_524383,NP_611251,NP_524730,NP_476859,NP_609390,NP_001245913,NP_477340,NP_001034065,NP_573140,NP_524592,NP_523788,NP_525077,NP_523446,NP_651942,NP_476973,NP_647971,NP_001260038,NP_524954,NP_001263019,NP_727900,NP_523502,NP_536786,NP_733443,N…
FALSE	GO:BP	regulation of signal transduction	GO:0009966	0.00158732	2.79933	838	490	64	11782	NP_996129,NP_525090,NP_996413,NP_476868,NP_477497,NP_651349,NP_995931,NP_572247,NP_611082,NP_523437,NP_523559,NP_001137804,NP_729032,NP_001097874,NP_477489,NP_728095,NP_523754,NP_650512,NP_524834,NP_611251,NP_001245913,NP_524177,NP_788543,NP_477340,NP_726176,NP_476810,NP_611827,NP_722665,NP_523446,NP_651942,NP_476973,NP_524803,NP_524362,NP_523986,NP_611680,NP_476595,NP_001284963,NP_524338,NP_5249…
FALSE	GO:BP	regulation of signaling	GO:0023051	0.00181301	2.7416	969	490	71	11782	NP_996129,NP_525090,NP_996413,NP_476868,NP_477497,NP_651349,NP_001261237,NP_995931,NP_572247,NP_611082,NP_523437,NP_523559,NP_001137804,NP_729032,NP_001097874,NP_477489,NP_728095,NP_523754,NP_650512,NP_524834,NP_611251,NP_001245913,NP_524177,NP_788543,NP_477340,NP_523610,NP_726176,NP_476810,NP_001014620,NP_651880,NP_611827,NP_722665,NP_523446,NP_651942,NP_476973,NP_524803,NP_524362,NP_523986,NP_6…
FALSE	GO:BP	animal organ morphogenesis	GO:0009887	0.00184045	2.73507	770	490	60	11782	NP_524793,NP_996129,NP_525090,NP_476868,NP_477497,NP_511154,NP_572669,NP_730928,NP_476596,NP_572247,NP_611082,NP_523437,NP_001137804,NP_729032,NP_001097874,NP_730442,NP_477074,NP_001189011,NP_525082,NP_001246113,NP_610714,NP_476859,NP_609390,NP_001245913,NP_001260920,NP_477340,NP_001034065,NP_476733,NP_573140,NP_524592,NP_001262164,NP_523788,NP_525077,NP_523446,NP_651942,NP_476973,NP_610284,NP_61…
FALSE	GO:BP	regulation of cell communication	GO:0010646	0.00210658	2.67642	973	490	71	11782	NP_996129,NP_525090,NP_996413,NP_476868,NP_477497,NP_651349,NP_001261237,NP_995931,NP_572247,NP_611082,NP_523437,NP_523559,NP_001137804,NP_729032,NP_001097874,NP_477489,NP_728095,NP_523754,NP_650512,NP_524834,NP_611251,NP_001245913,NP_524177,NP_788543,NP_477340,NP_523610,NP_726176,NP_476810,NP_001014620,NP_651880,NP_611827,NP_722665,NP_523446,NP_651942,NP_476973,NP_524803,NP_524362,NP_523986,NP_6…
TRUE	GO:BP	carbohydrate metabolic process	GO:0005975	0.0022788	2.64229	295	490	31	11782	NP_608773,NP_647768,NP_001245807,NP_730444,NP_788342,NP_001245599,NP_609354,NP_730442,NP_523411,NP_788859,NP_476860,NP_476859,NP_001245895,NP_612044,NP_649008,NP_476930,NP_726040,NP_511101,NP_650142,NP_649104,NP_650582,NP_651942,NP_569850,NP_523986,NP_648026,NP_001286600,NP_524142,NP_572775,NP_572656,NP_001262580,NP_477081
FALSE	GO:BP	nervous system development	GO:0007399	0.00244392	2.61191	1184	490	82	11782	NP_524793,NP_996129,NP_648327,NP_525090,NP_996413,NP_524757,NP_610948,NP_477497,NP_511154,NP_477012,NP_572669,NP_476945,NP_476596,NP_611082,NP_523437,NP_729032,NP_001285121,NP_725586,NP_477489,NP_001261191,NP_001261140,NP_477074,NP_001189011,NP_525082,NP_524383,NP_001286312,NP_001163717,NP_476859,NP_001245913,NP_724052,NP_001260920,NP_524177,NP_477340,NP_001034065,NP_732717,NP_476810,NP_476733,NP…
FALSE	GO:BP	muscle structure development	GO:0061061	0.0029087	2.5363	240	490	27	11782	NP_524793,NP_996129,NP_477484,NP_477122,NP_610242,NP_001261737,NP_001189011,NP_524383,NP_001246113,NP_476859,NP_001245913,NP_523601,NP_609933,NP_477340,NP_476810,NP_725407,NP_649202,NP_724343,NP_727900,NP_523502,NP_536786,NP_647898,NP_733443,NP_524516,NP_001247267,NP_609258,NP_001261400
FALSE	GO:BP	molting cycle, chitin-based cuticle	GO:0007591	0.00347198	2.45942	99	490	16	11782	NP_647768,NP_649981,NP_724163,NP_730444,NP_001245599,NP_730442,NP_732717,NP_608378,NP_511101,NP_001260038,NP_523502,NP_730942,NP_726461,NP_523839,NP_477081,NP_477089
FALSE	GO:BP	cellular developmental process	GO:0048869	0.00392811	2.40582	1813	490	113	11782	NP_524793,NP_996129,NP_511052,NP_647890,NP_648327,NP_477484,NP_525090,NP_996413,NP_524757,NP_610948,NP_610932,NP_477122,NP_476868,NP_477497,NP_511154,NP_477012,NP_572669,NP_524532,NP_476945,NP_611228,NP_476596,NP_611082,NP_523437,NP_523559,NP_648973,NP_001137804,NP_729032,NP_725586,NP_001261737,NP_477489,NP_001261191,NP_001261140,NP_477074,NP_001189011,NP_525082,NP_524383,NP_523754,NP_001286312,N…
FALSE	GO:BP	molting cycle	GO:0042303	0.0039777	2.40037	100	490	16	11782	NP_647768,NP_649981,NP_724163,NP_730444,NP_001245599,NP_730442,NP_732717,NP_608378,NP_511101,NP_001260038,NP_523502,NP_730942,NP_726461,NP_523839,NP_477081,NP_477089
FALSE	GO:BP	tube morphogenesis	GO:0035239	0.0048102	2.31784	514	490	44	11782	NP_524793,NP_511052,NP_649981,NP_996413,NP_476868,NP_477497,NP_730928,NP_572247,NP_523437,NP_729032,NP_001189011,NP_525082,NP_476859,NP_609390,NP_001245913,NP_477340,NP_001034065,NP_651652,NP_573140,NP_524592,NP_525077,NP_523446,NP_651942,NP_476973,NP_001260038,NP_572302,NP_524954,NP_001263019,NP_727900,NP_523502,NP_536786,NP_733443,NP_726604,NP_611739,NP_726461,NP_001262947,NP_524516,NP_00128541…
FALSE	GO:BP	anatomical structure formation involved in morphogenesis	GO:0048646	0.00487388	2.31212	548	490	46	11782	NP_524793,NP_996129,NP_511052,NP_649981,NP_477484,NP_610932,NP_477122,NP_476868,NP_477497,NP_730928,NP_724472,NP_648973,NP_001137804,NP_001261737,NP_477074,NP_001189011,NP_525082,NP_524383,NP_001246113,NP_477046,NP_476859,NP_001245913,NP_523601,NP_609933,NP_610562,NP_001034065,NP_651652,NP_476733,NP_573140,NP_523446,NP_524362,NP_725407,NP_476595,NP_572302,NP_476762,NP_001263019,NP_573129,NP_52350…
FALSE	GO:BP	epithelial tube morphogenesis	GO:0060562	0.00690659	2.16074	471	490	41	11782	NP_524793,NP_649981,NP_996413,NP_476868,NP_477497,NP_730928,NP_572247,NP_523437,NP_729032,NP_001189011,NP_525082,NP_476859,NP_609390,NP_001245913,NP_477340,NP_001034065,NP_573140,NP_524592,NP_525077,NP_523446,NP_651942,NP_476973,NP_001260038,NP_524954,NP_001263019,NP_727900,NP_523502,NP_536786,NP_733443,NP_726604,NP_611739,NP_726461,NP_001262947,NP_524516,NP_001285415,NP_001262580,NP_001247267,NP…
FALSE	GO:BP	generation of neurons	GO:0048699	0.00741247	2.13004	896	490	65	11782	NP_524793,NP_648327,NP_525090,NP_996413,NP_524757,NP_610948,NP_477497,NP_511154,NP_572669,NP_476945,NP_476596,NP_611082,NP_523437,NP_729032,NP_725586,NP_477489,NP_001261191,NP_001261140,NP_477074,NP_001189011,NP_525082,NP_524383,NP_001286312,NP_001163717,NP_476859,NP_001245913,NP_724052,NP_001260920,NP_477340,NP_001034065,NP_732717,NP_476810,NP_001262223,NP_524592,NP_001262164,NP_525077,NP_648661…
FALSE	GO:BP	cell differentiation	GO:0030154	0.00826187	2.08292	1780	490	110	11782	NP_524793,NP_996129,NP_511052,NP_647890,NP_648327,NP_477484,NP_525090,NP_996413,NP_524757,NP_610948,NP_610932,NP_477122,NP_476868,NP_477497,NP_511154,NP_477012,NP_572669,NP_524532,NP_476945,NP_611228,NP_476596,NP_611082,NP_523437,NP_523559,NP_001137804,NP_729032,NP_725586,NP_001261737,NP_477489,NP_001261191,NP_001261140,NP_477074,NP_001189011,NP_525082,NP_524383,NP_523754,NP_001286312,NP_00124611…
FALSE	GO:BP	positive regulation of signaling	GO:0023056	0.00940912	2.02645	477	490	41	11782	NP_996129,NP_477497,NP_651349,NP_001261237,NP_611082,NP_729032,NP_001097874,NP_477489,NP_650512,NP_524834,NP_524177,NP_477340,NP_726176,NP_476810,NP_611827,NP_523446,NP_651942,NP_476973,NP_524362,NP_523986,NP_650925,NP_001284963,NP_524338,NP_476762,NP_651168,NP_730942,NP_536786,NP_524142,NP_726604,NP_511080,NP_649173,NP_001285415,NP_001260440,NP_650330,NP_001247267,NP_609880,NP_477089,NP_787998,N…
FALSE	GO:BP	positive regulation of cell communication	GO:0010647	0.0104141	1.98238	479	490	41	11782	NP_996129,NP_477497,NP_651349,NP_001261237,NP_611082,NP_729032,NP_001097874,NP_477489,NP_650512,NP_524834,NP_524177,NP_477340,NP_726176,NP_476810,NP_611827,NP_523446,NP_651942,NP_476973,NP_524362,NP_523986,NP_650925,NP_001284963,NP_524338,NP_476762,NP_651168,NP_730942,NP_536786,NP_524142,NP_726604,NP_511080,NP_649173,NP_001285415,NP_001260440,NP_650330,NP_001247267,NP_609880,NP_477089,NP_787998,N…
FALSE	GO:BP	neuron differentiation	GO:0030182	0.0150818	1.82155	823	490	60	11782	NP_524793,NP_648327,NP_996413,NP_524757,NP_610948,NP_477497,NP_511154,NP_572669,NP_476945,NP_476596,NP_611082,NP_523437,NP_729032,NP_725586,NP_477489,NP_001261191,NP_001261140,NP_477074,NP_001189011,NP_525082,NP_524383,NP_001286312,NP_001163717,NP_476859,NP_001245913,NP_724052,NP_001260920,NP_477340,NP_001034065,NP_732717,NP_476810,NP_001262223,NP_524592,NP_001262164,NP_525077,NP_648661,NP_523446…
TRUE	GO:BP	chitin metabolic process	GO:0006030	0.0171667	1.76531	21	490	7	11782	NP_647768,NP_649981,NP_730444,NP_730928,NP_001245599,NP_511101,NP_477081
FALSE	GO:BP	positive regulation of signal transduction	GO:0009967	0.0183243	1.73697	440	490	38	11782	NP_996129,NP_477497,NP_651349,NP_611082,NP_729032,NP_001097874,NP_477489,NP_650512,NP_524834,NP_524177,NP_477340,NP_726176,NP_476810,NP_611827,NP_523446,NP_651942,NP_476973,NP_524362,NP_523986,NP_001284963,NP_524338,NP_476762,NP_651168,NP_536786,NP_524142,NP_726604,NP_511080,NP_649173,NP_001285415,NP_001260440,NP_650330,NP_001247267,NP_609880,NP_477089,NP_787998,NP_573258,NP_001259480,NP_524487
FALSE	GO:BP	positive regulation of response to stimulus	GO:0048584	0.0187476	1.72705	577	490	46	11782	NP_996129,NP_477497,NP_651349,NP_611082,NP_729032,NP_001097874,NP_477489,NP_650512,NP_524834,NP_001246113,NP_001245913,NP_724052,NP_524177,NP_477340,NP_726176,NP_476810,NP_611827,NP_523446,NP_651942,NP_476973,NP_524803,NP_524362,NP_523986,NP_611680,NP_001284963,NP_524338,NP_476762,NP_650287,NP_651168,NP_536786,NP_524142,NP_573078,NP_726604,NP_511080,NP_649173,NP_001285415,NP_001260440,NP_573394,N…
FALSE	GO:BP	response to external stimulus	GO:0009605	0.0299937	1.52297	1089	490	73	11782	NP_524793,NP_649981,NP_996413,NP_524757,NP_476787,NP_610948,NP_511154,NP_724163,NP_611082,NP_610242,NP_724472,NP_729032,NP_725586,NP_477489,NP_001261191,NP_001261140,NP_001189011,NP_525082,NP_524383,NP_731033,NP_001246113,NP_477046,NP_524730,NP_572928,NP_476859,NP_524173,NP_001245913,NP_724052,NP_524177,NP_609026,NP_001034065,NP_649008,NP_476733,NP_001104018,NP_573140,NP_001262164,NP_524803,NP_73…
FALSE	GO:BP	regulation of multicellular organismal process	GO:0051239	0.030625	1.51392	606	490	47	11782	NP_647890,NP_649981,NP_525090,NP_477497,NP_476945,NP_572247,NP_523437,NP_725586,NP_477489,NP_001189011,NP_524383,NP_001246113,NP_610714,NP_476859,NP_524173,NP_724052,NP_001260920,NP_524177,NP_788543,NP_610093,NP_477340,NP_001034065,NP_732717,NP_524592,NP_650048,NP_651942,NP_001285354,NP_001014631,NP_476762,NP_727900,NP_523502,NP_730942,NP_536786,NP_610245,NP_733443,NP_524505,NP_608356,NP_730859,N…
TRUE	GO:BP	calcium-dependent cell-cell adhesion via plasma membrane cell adhesion molecules	GO:0016339	0.0336615	1.47287	23	490	7	11782	NP_524793,NP_477497,NP_651349,NP_648973,NP_001163727,NP_523446,NP_001096984
FALSE	GO:BP	glucosamine-containing compound metabolic process	GO:1901071	0.0340491	1.46789	31	490	8	11782	NP_647768,NP_649981,NP_730444,NP_730928,NP_001245599,NP_001245895,NP_511101,NP_477081
FALSE	GO:BP	visual system development	GO:0150063	0.0394	1.4045	405	490	35	11782	NP_996129,NP_476868,NP_477497,NP_511154,NP_476596,NP_611082,NP_523437,NP_001097874,NP_477074,NP_525082,NP_001163717,NP_476859,NP_001245913,NP_001260920,NP_477340,NP_001034065,NP_476733,NP_001262164,NP_523788,NP_523446,NP_651942,NP_610284,NP_651971,NP_477049,NP_001263019,NP_727900,NP_523502,NP_733443,NP_726604,NP_001260595,NP_001260201,NP_650330,NP_727007,NP_573258,NP_524487
FALSE	GO:BP	eye development	GO:0001654	0.0394	1.4045	405	490	35	11782	NP_996129,NP_476868,NP_477497,NP_511154,NP_476596,NP_611082,NP_523437,NP_001097874,NP_477074,NP_525082,NP_001163717,NP_476859,NP_001245913,NP_001260920,NP_477340,NP_001034065,NP_476733,NP_001262164,NP_523788,NP_523446,NP_651942,NP_610284,NP_651971,NP_477049,NP_001263019,NP_727900,NP_523502,NP_733443,NP_726604,NP_001260595,NP_001260201,NP_650330,NP_727007,NP_573258,NP_524487
FALSE	GO:BP	sensory system development	GO:0048880	0.0394	1.4045	405	490	35	11782	NP_996129,NP_476868,NP_477497,NP_511154,NP_476596,NP_611082,NP_523437,NP_001097874,NP_477074,NP_525082,NP_001163717,NP_476859,NP_001245913,NP_001260920,NP_477340,NP_001034065,NP_476733,NP_001262164,NP_523788,NP_523446,NP_651942,NP_610284,NP_651971,NP_477049,NP_001263019,NP_727900,NP_523502,NP_733443,NP_726604,NP_001260595,NP_001260201,NP_650330,NP_727007,NP_573258,NP_524487
FALSE	GO:BP	imaginal disc development	GO:0007444	0.0400361	1.39755	577	490	45	11782	NP_524793,NP_476868,NP_477497,NP_724163,NP_572247,NP_523437,NP_729032,NP_001189011,NP_525082,NP_650512,NP_996253,NP_476859,NP_609390,NP_001245913,NP_476709,NP_523601,NP_477340,NP_001034065,NP_573140,NP_511101,NP_525077,NP_523446,NP_651942,NP_476973,NP_650189,NP_732871,NP_001260038,NP_524954,NP_727900,NP_523502,NP_536786,NP_001286024,NP_726604,NP_611739,NP_524504,NP_726461,NP_524516,NP_001262580,N…
FALSE	GO:BP	cell communication	GO:0007154	0.0408467	1.38884	2117	490	123	11782	NP_524793,NP_996129,NP_001246631,NP_525090,NP_996413,NP_727563,NP_524757,NP_610948,NP_476868,NP_477497,NP_477012,NP_651349,NP_001261237,NP_995931,NP_572247,NP_611082,NP_523437,NP_724472,NP_523559,NP_001137804,NP_523763,NP_729032,NP_725586,NP_001097874,NP_651986,NP_477489,NP_728095,NP_523754,NP_650512,NP_001137620,NP_524834,NP_611251,NP_524730,NP_476859,NP_609049,NP_524173,NP_001245913,NP_724052,N…
FALSE	GO:BP	signal transduction	GO:0007165	0.0442205	1.35438	1848	490	110	11782	NP_524793,NP_996129,NP_525090,NP_996413,NP_727563,NP_524757,NP_610948,NP_476868,NP_477497,NP_651349,NP_995931,NP_572247,NP_611082,NP_523437,NP_724472,NP_523559,NP_001137804,NP_729032,NP_725586,NP_001097874,NP_651986,NP_477489,NP_728095,NP_523754,NP_650512,NP_001137620,NP_524834,NP_611251,NP_524730,NP_476859,NP_524173,NP_001245913,NP_724052,NP_524177,NP_572405,NP_788543,NP_609933,NP_477340,NP_0010…
FALSE	GO:BP	response to stimulus	GO:0050896	0.0473415	1.32476	3255	490	175	11782	NP_524793,NP_996129,NP_647768,NP_649981,NP_525090,NP_996413,NP_727563,NP_524757,NP_476787,NP_610948,NP_648345,NP_476868,NP_477497,NP_511154,NP_477158,NP_724163,NP_477012,NP_651349,NP_730928,NP_995931,NP_572247,NP_611082,NP_523437,NP_610242,NP_724472,NP_523559,NP_001137804,NP_523763,NP_729032,NP_725586,NP_001097874,NP_651986,NP_609285,NP_730442,NP_477489,NP_001261191,NP_728095,NP_001261140,NP_0011…
FALSE	GO:BP	wing disc development	GO:0035220	0.0474424	1.32383	392	490	34	11782	NP_524793,NP_476868,NP_477497,NP_724163,NP_572247,NP_523437,NP_001189011,NP_996253,NP_476859,NP_609390,NP_476709,NP_523601,NP_477340,NP_001034065,NP_573140,NP_523446,NP_651942,NP_476973,NP_650189,NP_732871,NP_001260038,NP_524954,NP_727900,NP_523502,NP_536786,NP_726604,NP_611739,NP_524504,NP_726461,NP_524516,NP_001262580,NP_001261599,NP_477469,NP_524487
FALSE	GO:BP	cuticle chitin metabolic process	GO:0006034	0.0493713	1.30653	6	490	4	11782	NP_649981,NP_730444,NP_730928,NP_477081
TRUE	GO:CC	cell periphery	GO:0071944	4.27E-14	13.37	1915	510	153	12080	NP_524793,NP_651307,NP_572219,NP_647890,NP_610694,NP_651597,NP_648327,NP_649981,NP_726504,NP_477484,NP_525090,NP_524757,NP_476787,NP_610948,NP_477497,NP_511154,NP_477012,NP_476945,NP_730444,NP_730928,NP_650722,NP_572247,NP_611082,NP_523559,NP_648973,NP_001137804,NP_523763,NP_729032,NP_001097874,NP_001261737,NP_730442,NP_477489,NP_001261191,NP_728095,NP_608760,NP_001189011,NP_730105,NP_001097841,N…
FALSE	GO:CC	apical part of cell	GO:0045177	1.64E-12	11.7864	194	510	37	12080	NP_524793,NP_647890,NP_996413,NP_524757,NP_477497,NP_651349,NP_476945,NP_730928,NP_523559,NP_648973,NP_001137804,NP_729032,NP_001261737,NP_728095,NP_001189011,NP_525082,NP_524383,NP_650512,NP_476820,NP_001246113,NP_001163717,NP_611251,NP_610714,NP_572928,NP_476859,NP_609390,NP_651652,NP_523788,NP_524109,NP_536747,NP_573244,NP_731141,NP_651110,NP_524712,NP_726461,NP_609880,NP_001261400
FALSE	GO:CC	cellular anatomical entity	GO:0110165	3.65E-12	11.4378	10590	510	495	12080	NP_524793,NP_996129,NP_525105,NP_511052,NP_651307,NP_608773,NP_572219,NP_647768,NP_001245807,NP_001246631,NP_647890,NP_610694,NP_651597,NP_648327,NP_649981,NP_726504,NP_477484,NP_525090,NP_996413,NP_572968,NP_524490,NP_729159,NP_727563,NP_524757,NP_611242,NP_476787,NP_573259,NP_001163161,NP_610948,NP_610932,NP_477122,NP_648345,NP_476868,NP_477497,NP_511154,NP_477158,NP_524331,NP_724163,NP_610535,…
FALSE	GO:CC	plasma membrane	GO:0005886	1.99E-08	7.70074	1510	510	115	12080	NP_524793,NP_651307,NP_572219,NP_647890,NP_610694,NP_651597,NP_648327,NP_726504,NP_477484,NP_525090,NP_524757,NP_476787,NP_610948,NP_477497,NP_477012,NP_650722,NP_523559,NP_648973,NP_001137804,NP_523763,NP_001097874,NP_001261737,NP_477489,NP_001261191,NP_728095,NP_608760,NP_001189011,NP_730105,NP_001097841,NP_525082,NP_609215,NP_524383,NP_523759,NP_001137620,NP_572467,NP_476820,NP_001246113,NP_47…
FALSE	GO:CC	apical plasma membrane	GO:0016324	4.30E-07	6.36638	114	510	22	12080	NP_524793,NP_647890,NP_524757,NP_477497,NP_523559,NP_648973,NP_001137804,NP_001261737,NP_728095,NP_525082,NP_476820,NP_001246113,NP_572928,NP_476859,NP_609390,NP_651652,NP_524109,NP_536747,NP_731141,NP_651110,NP_524712,NP_609880
FALSE	GO:CC	cytoplasm	GO:0005737	4.0777E-06	5.38959	5042	510	274	12080	NP_524793,NP_996129,NP_525105,NP_511052,NP_608773,NP_651597,NP_648327,NP_726504,NP_477484,NP_525090,NP_729159,NP_727563,NP_611242,NP_476787,NP_610932,NP_477122,NP_648345,NP_476868,NP_477497,NP_511154,NP_477158,NP_524331,NP_724163,NP_610535,NP_648720,NP_572669,NP_524463,NP_524532,NP_649905,NP_476945,NP_611228,NP_730444,NP_730928,NP_649470,NP_476596,NP_995931,NP_524226,NP_650722,NP_788342,NP_608743…
TRUE	GO:CC	eukaryotic 43S preinitiation complex	GO:0016282	1.05814E-05	4.97546	20	510	9	12080	NP_611242,NP_610932,NP_524463,NP_611228,NP_649470,NP_524834,NP_523478,NP_570011,NP_524728
FALSE	GO:CC	translation preinitiation complex	GO:0070993	1.78282E-05	4.74889	21	510	9	12080	NP_611242,NP_610932,NP_524463,NP_611228,NP_649470,NP_524834,NP_523478,NP_570011,NP_524728
FALSE	GO:CC	eukaryotic translation initiation factor 3 complex	GO:0005852	2.19226E-05	4.65911	16	510	8	12080	NP_611242,NP_610932,NP_524463,NP_611228,NP_649470,NP_524834,NP_523478,NP_570011
FALSE	GO:CC	eukaryotic 48S preinitiation complex	GO:0033290	3.98837E-05	4.3992	17	510	8	12080	NP_611242,NP_610932,NP_524463,NP_611228,NP_649470,NP_524834,NP_523478,NP_570011
FALSE	GO:CC	extracellular matrix	GO:0031012	0.000619879	3.20769	280	510	30	12080	NP_649981,NP_511154,NP_730444,NP_572247,NP_611082,NP_730442,NP_001286312,NP_649611,NP_608378,NP_611827,NP_725407,NP_001260038,NP_731141,NP_001284963,NP_001097627,NP_001097285,NP_729400,NP_650527,NP_609157,NP_729143,NP_611374,NP_648031,NP_001188905,NP_729147,NP_001097547,NP_647667,NP_648306,NP_648209,NP_729599,NP_650905
FALSE	GO:CC	anchoring junction	GO:0070161	0.000714934	3.14573	211	510	25	12080	NP_524793,NP_477484,NP_001097874,NP_001261737,NP_001189011,NP_525082,NP_650512,NP_476820,NP_524730,NP_476859,NP_609390,NP_523601,NP_523610,NP_001262164,NP_524109,NP_523446,NP_726742,NP_650925,NP_573244,NP_647971,NP_724106,NP_610179,NP_647898,NP_001138005,NP_001260595
FALSE	GO:CC	membrane	GO:0016020	0.00144164	2.84114	4390	510	233	12080	NP_524793,NP_996129,NP_651307,NP_608773,NP_572219,NP_001246631,NP_647890,NP_610694,NP_651597,NP_648327,NP_726504,NP_477484,NP_525090,NP_996413,NP_572968,NP_524490,NP_729159,NP_727563,NP_524757,NP_476787,NP_610948,NP_477497,NP_477158,NP_610535,NP_723383,NP_477012,NP_651349,NP_001261237,NP_730928,NP_525116,NP_995931,NP_650722,NP_572345,NP_523559,NP_648973,NP_724417,NP_001137804,NP_523763,NP_0010978…
FALSE	GO:CC	external encapsulating structure	GO:0030312	0.00230035	2.63821	314	510	31	12080	NP_649981,NP_511154,NP_730444,NP_572247,NP_611082,NP_730442,NP_001286312,NP_649611,NP_726176,NP_608378,NP_611827,NP_725407,NP_001260038,NP_731141,NP_001284963,NP_001097627,NP_001097285,NP_729400,NP_650527,NP_609157,NP_729143,NP_611374,NP_648031,NP_001188905,NP_729147,NP_001097547,NP_647667,NP_648306,NP_648209,NP_729599,NP_650905
FALSE	GO:CC	cytosol	GO:0005829	0.00244747	2.61128	1119	510	77	12080	NP_525105,NP_611242,NP_610932,NP_511154,NP_477158,NP_524463,NP_524532,NP_476945,NP_611228,NP_649470,NP_476596,NP_995931,NP_524226,NP_608743,NP_523437,NP_001286470,NP_524538,NP_651281,NP_728180,NP_725586,NP_651986,NP_477489,NP_001189011,NP_525082,NP_524383,NP_731033,NP_524834,NP_648723,NP_523411,NP_610501,NP_572928,NP_476860,NP_476859,NP_609390,NP_001245913,NP_724052,NP_524177,NP_612044,NP_523601,…
FALSE	GO:CC	chitin-based extracellular matrix	GO:0062129	0.00282715	2.54865	133	510	18	12080	NP_649981,NP_730444,NP_730442,NP_649611,NP_608378,NP_001097627,NP_001097285,NP_729400,NP_650527,NP_729143,NP_648031,NP_001188905,NP_729147,NP_001097547,NP_647667,NP_648306,NP_648209,NP_650905
FALSE	GO:CC	cell junction	GO:0030054	0.00776384	2.10992	602	510	47	12080	NP_524793,NP_477484,NP_476787,NP_523437,NP_523763,NP_001097874,NP_001261737,NP_001189011,NP_730105,NP_525082,NP_650512,NP_476820,NP_524730,NP_476859,NP_609049,NP_609390,NP_724052,NP_001260920,NP_572405,NP_523601,NP_477340,NP_523610,NP_524258,NP_001262164,NP_651880,NP_524109,NP_722665,NP_648661,NP_523446,NP_726742,NP_573023,NP_650925,NP_573244,NP_647971,NP_001014631,NP_724106,NP_610179,NP_523502,N…
FALSE	GO:CC	plasma membrane region	GO:0098590	0.0140595	1.85203	410	510	35	12080	NP_524793,NP_647890,NP_524757,NP_477497,NP_477012,NP_523559,NP_648973,NP_001137804,NP_523763,NP_001261737,NP_728095,NP_001189011,NP_525082,NP_476820,NP_001246113,NP_611251,NP_524730,NP_572928,NP_476859,NP_609390,NP_001260920,NP_523610,NP_651652,NP_524109,NP_523446,NP_536747,NP_650925,NP_731141,NP_651110,NP_001286305,NP_524712,NP_001260595,NP_001261537,NP_609880,NP_477089
FALSE	GO:CC	contractile fiber	GO:0043292	0.0203391	1.69167	77	510	12	12080	NP_524793,NP_477484,NP_477122,NP_001261737,NP_001189011,NP_524383,NP_001246113,NP_609933,NP_647860,NP_649202,NP_001285354,NP_001245760
FALSE	GO:CC	supramolecular fiber	GO:0099512	0.0313238	1.50412	279	510	26	12080	NP_524793,NP_477484,NP_477122,NP_609398,NP_524532,NP_651986,NP_001261737,NP_477074,NP_001189011,NP_525082,NP_524383,NP_001246113,NP_730788,NP_609933,NP_647860,NP_650048,NP_787987,NP_476804,NP_477336,NP_649202,NP_001285354,NP_001263019,NP_001245760,NP_648729,NP_995752,NP_001015499
FALSE	GO:CC	extracellular region	GO:0005576	0.0342796	1.46496	1170	510	75	12080	NP_647768,NP_001245807,NP_001246631,NP_727563,NP_573259,NP_511154,NP_730444,NP_572247,NP_001245599,NP_725586,NP_730442,NP_524383,NP_523759,NP_477046,NP_649611,NP_730788,NP_477340,NP_001034065,NP_648711,NP_726176,NP_725347,NP_476810,NP_649008,NP_723797,NP_608378,NP_611827,NP_524917,NP_511101,NP_524109,NP_570089,NP_650582,NP_651942,NP_001247183,NP_476973,NP_524362,NP_523986,NP_725407,NP_523570,NP_6…
FALSE	GO:CC	supramolecular polymer	GO:0099081	0.0372459	1.42892	282	510	26	12080	NP_524793,NP_477484,NP_477122,NP_609398,NP_524532,NP_651986,NP_001261737,NP_477074,NP_001189011,NP_525082,NP_524383,NP_001246113,NP_730788,NP_609933,NP_647860,NP_650048,NP_787987,NP_476804,NP_477336,NP_649202,NP_001285354,NP_001263019,NP_001245760,NP_648729,NP_995752,NP_001015499
FALSE	GO:CC	cell-cell junction	GO:0005911	0.0429274	1.36727	135	510	16	12080	NP_001097874,NP_001261737,NP_001189011,NP_525082,NP_650512,NP_476820,NP_524730,NP_476859,NP_609390,NP_001262164,NP_726742,NP_573244,NP_647971,NP_724106,NP_610179,NP_001138005
FALSE	WP	Translation factors	WP:WP537	8.43091E-05	4.07413	38	28	11	380	NP_525105,NP_524463,NP_611228,NP_649470,NP_524834,NP_523478,NP_611878,NP_476595,NP_524728,NP_723536,NP_001015320
FALSE	TF	Factor: ftz; motif: TTAATKA	TF:M02343	0.0146441	1.83434	7367	560	341	13963	NP_996129,NP_511052,NP_651307,NP_608773,NP_001245807,NP_001246631,NP_647890,NP_651597,NP_648327,NP_649981,NP_726504,NP_996413,NP_572968,NP_524490,NP_729159,NP_727563,NP_524757,NP_476787,NP_001163161,NP_649277,NP_477122,NP_648345,NP_476868,NP_511154,NP_477158,NP_610535,NP_723383,NP_477012,NP_651349,NP_572669,NP_524463,NP_001261237,NP_649905,NP_476945,NP_611228,NP_730444,NP_649470,NP_650722,NP_7883…

## Sheet: Retina_GO IDs
source	term_name	term_id	adjusted_p_value	negative_log10_of_adjusted_p_value	term_size	query_size	intersection_size	effective_domain_size	intersections
GO:MF	cytoskeletal protein binding	GO:0008092	3.52778E-06	5.4525	358	437	37	11921	NP_609582,NP_648993,NP_001246374,NP_477160,NP_726724,NP_001096864,NP_648642,NP_727512,NP_727629,NP_001036716,NP_788612,NP_652073,NP_523687,NP_728573,NP_651939,NP_788697,NP_001262211,NP_001188934,NP_723271,NP_524634,NP_001259265,NP_001137785,NP_610829,NP_523710,NP_569983,NP_001261892,NP_573197,NP_001097706,NP_726260,NP_724495,NP_572331,NP_723158,NP_573075,NP_001246574,NP_001260783,NP_731598,NP_001…
GO:MF	lipid binding	GO:0008289	2.56257E-05	4.59132	244	437	28	11921	NP_609582,NP_001245440,NP_001036375,NP_609357,NP_001162750,NP_996333,NP_001286996,NP_610534,NP_001097365,NP_788612,NP_726672,NP_722830,NP_001261527,NP_788697,NP_650214,NP_723271,NP_524634,NP_524404,NP_995619,NP_477464,NP_724193,NP_001137646,NP_610510,NP_610904,NP_995623,NP_609557,NP_648348,NP_652593
GO:MF	phospholipid binding	GO:0005543	2.70886E-05	4.56721	160	437	22	11921	NP_609582,NP_001036375,NP_001162750,NP_996333,NP_001286996,NP_001097365,NP_788612,NP_722830,NP_001261527,NP_788697,NP_650214,NP_723271,NP_524404,NP_995619,NP_477464,NP_724193,NP_001137646,NP_610510,NP_610904,NP_609557,NP_648348,NP_652593
GO:MF	ion binding	GO:0043167	4.22581E-05	4.37409	2855	437	152	11921	NP_650369,NP_001246374,NP_524108,NP_001137653,NP_525069,NP_732407,NP_524449,NP_609215,NP_724890,NP_523417,NP_524918,NP_725196,NP_523842,NP_001247214,NP_730369,NP_001285233,NP_523564,NP_001245440,NP_001261901,NP_001036375,NP_476768,NP_730611,NP_001162750,NP_524097,NP_727441,NP_724068,NP_523679,NP_732575,NP_608445,NP_731024,NP_524877,NP_001259083,NP_609400,NP_728422,NP_996333,NP_650494,NP_001036766…
GO:MF	transporter activity	GO:0005215	0.000159298	3.79779	886	437	62	11921	NP_001188592,NP_524108,NP_001137653,NP_001246304,NP_609215,NP_001036250,NP_001247214,NP_523927,NP_001097163,NP_476768,NP_651941,NP_609357,NP_001162750,NP_610052,NP_732575,NP_608445,NP_609034,NP_524479,NP_651536,NP_001245636,NP_524482,NP_001284887,NP_001014641,NP_001033948,NP_610534,NP_001286795,NP_001138205,NP_001261733,NP_731632,NP_728558,NP_001096910,NP_995719,NP_647771,NP_477427,NP_995685,NP_6…
GO:MF	metal ion transmembrane transporter activity	GO:0046873	0.00018164	3.74079	207	437	24	11921	NP_001188592,NP_001246304,NP_001036250,NP_001247214,NP_001097163,NP_476768,NP_651941,NP_732575,NP_001245636,NP_001284887,NP_001033948,NP_001286795,NP_001138205,NP_477427,NP_995685,NP_609936,NP_476895,NP_650069,NP_609802,NP_001287643,NP_728123,NP_524159,NP_611836,NP_572321
GO:MF	anion binding	GO:0043168	0.000225188	3.64745	1227	437	78	11921	NP_001246374,NP_524108,NP_001137653,NP_732407,NP_609215,NP_724890,NP_524918,NP_725196,NP_523842,NP_730369,NP_523564,NP_001261901,NP_001036375,NP_476768,NP_730611,NP_001162750,NP_524097,NP_523679,NP_732575,NP_608445,NP_731024,NP_524877,NP_001259083,NP_728422,NP_524887,NP_476682,NP_649168,NP_477213,NP_476788,NP_996275,NP_001286996,NP_001096916,NP_001036716,NP_001014540,NP_732598,NP_001097365,NP_523…
GO:MF	photoreceptor activity	GO:0009881	0.00056479	3.24811	12	437	6	11921	NP_732407,NP_001284887,NP_524411,NP_524368,NP_726260,NP_476701
GO:MF	monoatomic cation channel activity	GO:0005261	0.000879766	3.05563	166	437	20	11921	NP_001188592,NP_001246304,NP_001036250,NP_523927,NP_001097163,NP_476768,NP_651941,NP_001245636,NP_524482,NP_001284887,NP_001033948,NP_001138205,NP_995685,NP_609936,NP_476895,NP_609802,NP_001287643,NP_728123,NP_524159,NP_572321
GO:MF	monoatomic ion channel activity	GO:0005216	0.00113094	2.94656	261	437	26	11921	NP_001188592,NP_001246304,NP_001036250,NP_523927,NP_001097163,NP_476768,NP_651941,NP_001245636,NP_524482,NP_001284887,NP_001014641,NP_001033948,NP_001138205,NP_001261733,NP_731632,NP_995719,NP_995685,NP_609936,NP_001286297,NP_476895,NP_609802,NP_001287643,NP_729462,NP_728123,NP_524159,NP_572321
GO:MF	voltage-gated monoatomic cation channel activity	GO:0022843	0.00134941	2.86986	36	437	9	11921	NP_001188592,NP_001246304,NP_001097163,NP_001245636,NP_001033948,NP_995685,NP_728123,NP_524159,NP_572321
GO:MF	potassium ion transmembrane transporter activity	GO:0015079	0.00179085	2.74694	57	437	11	11921	NP_001188592,NP_001036250,NP_651941,NP_732575,NP_001284887,NP_001033948,NP_001286795,NP_001287643,NP_728123,NP_524159,NP_572321
GO:MF	calcium ion binding	GO:0005509	0.00194001	2.7122	205	437	22	11921	NP_525069,NP_001247214,NP_001245440,NP_724068,NP_996333,NP_001036766,NP_001245636,NP_001138205,NP_001137803,NP_001163695,NP_608899,NP_001188578,NP_608786,NP_477322,NP_001260245,NP_995619,NP_477464,NP_523710,NP_609925,NP_001260030,NP_729802,NP_001097254
GO:MF	inorganic molecular entity transmembrane transporter activity	GO:0015318	0.00204293	2.68975	372	437	32	11921	NP_001188592,NP_001246304,NP_001036250,NP_001247214,NP_001097163,NP_476768,NP_651941,NP_732575,NP_001245636,NP_001284887,NP_001014641,NP_001033948,NP_001286795,NP_001138205,NP_001261733,NP_731632,NP_995719,NP_477427,NP_995685,NP_609936,NP_001286297,NP_476895,NP_648292,NP_650069,NP_609802,NP_648501,NP_001287643,NP_729462,NP_728123,NP_524159,NP_611836,NP_572321
GO:MF	monoatomic ion transmembrane transporter activity	GO:0015075	0.0020831	2.68129	426	437	35	11921	NP_001188592,NP_001246304,NP_001036250,NP_001247214,NP_523927,NP_001097163,NP_476768,NP_651941,NP_732575,NP_001245636,NP_524482,NP_001284887,NP_001014641,NP_001033948,NP_001286795,NP_001138205,NP_001261733,NP_731632,NP_001096910,NP_995719,NP_477427,NP_995685,NP_609936,NP_001286297,NP_476895,NP_648292,NP_650069,NP_609802,NP_001287643,NP_001259043,NP_729462,NP_728123,NP_524159,NP_611836,NP_572321
GO:MF	small molecule binding	GO:0036094	0.00239171	2.62129	1327	437	79	11921	NP_001246374,NP_524108,NP_001137653,NP_732407,NP_609215,NP_724890,NP_524918,NP_725196,NP_523842,NP_730369,NP_523564,NP_001261901,NP_476768,NP_609357,NP_730611,NP_524097,NP_727441,NP_523679,NP_732575,NP_608445,NP_731024,NP_524877,NP_001259083,NP_728422,NP_524887,NP_476682,NP_649168,NP_477213,NP_476788,NP_996275,NP_001096916,NP_001036716,NP_001014540,NP_732598,NP_001097365,NP_611218,NP_726672,NP_52…
GO:MF	monoatomic cation transmembrane transporter activity	GO:0008324	0.00331007	2.48016	328	437	29	11921	NP_001188592,NP_001246304,NP_001036250,NP_001247214,NP_523927,NP_001097163,NP_476768,NP_651941,NP_732575,NP_001245636,NP_524482,NP_001284887,NP_001033948,NP_001286795,NP_001138205,NP_001096910,NP_477427,NP_995685,NP_609936,NP_476895,NP_648292,NP_650069,NP_609802,NP_001287643,NP_001259043,NP_728123,NP_524159,NP_611836,NP_572321
GO:MF	monoatomic ion gated channel activity	GO:0022839	0.00378145	2.42234	198	437	21	11921	NP_001188592,NP_001246304,NP_001036250,NP_523927,NP_001097163,NP_651941,NP_001245636,NP_524482,NP_001284887,NP_001014641,NP_001033948,NP_001138205,NP_731632,NP_995719,NP_995685,NP_001286297,NP_609802,NP_729462,NP_728123,NP_524159,NP_572321
GO:MF	gated channel activity	GO:0022836	0.00378145	2.42234	198	437	21	11921	NP_001188592,NP_001246304,NP_001036250,NP_523927,NP_001097163,NP_651941,NP_001245636,NP_524482,NP_001284887,NP_001014641,NP_001033948,NP_001138205,NP_731632,NP_995719,NP_995685,NP_001286297,NP_609802,NP_729462,NP_728123,NP_524159,NP_572321
GO:MF	channel activity	GO:0015267	0.00403565	2.39409	280	437	26	11921	NP_001188592,NP_001246304,NP_001036250,NP_523927,NP_001097163,NP_476768,NP_651941,NP_001245636,NP_524482,NP_001284887,NP_001014641,NP_001033948,NP_001138205,NP_001261733,NP_731632,NP_995719,NP_995685,NP_609936,NP_001286297,NP_476895,NP_609802,NP_001287643,NP_729462,NP_728123,NP_524159,NP_572321
GO:MF	passive transmembrane transporter activity	GO:0022803	0.00403565	2.39409	280	437	26	11921	NP_001188592,NP_001246304,NP_001036250,NP_523927,NP_001097163,NP_476768,NP_651941,NP_001245636,NP_524482,NP_001284887,NP_001014641,NP_001033948,NP_001138205,NP_001261733,NP_731632,NP_995719,NP_995685,NP_609936,NP_001286297,NP_476895,NP_609802,NP_001287643,NP_729462,NP_728123,NP_524159,NP_572321
GO:MF	transmembrane transporter activity	GO:0022857	0.00409845	2.38738	832	437	55	11921	NP_001188592,NP_524108,NP_001246304,NP_609215,NP_001036250,NP_001247214,NP_523927,NP_001097163,NP_476768,NP_651941,NP_610052,NP_732575,NP_608445,NP_609034,NP_524479,NP_651536,NP_001245636,NP_524482,NP_001284887,NP_001014641,NP_001033948,NP_001286795,NP_001138205,NP_001261733,NP_731632,NP_728558,NP_001096910,NP_995719,NP_647771,NP_477427,NP_995685,NP_609936,NP_001286297,NP_476895,NP_610706,NP_6095…
GO:MF	voltage-gated channel activity	GO:0022832	0.00493765	2.30648	52	437	10	11921	NP_001188592,NP_001246304,NP_001097163,NP_001245636,NP_001033948,NP_001138205,NP_995685,NP_728123,NP_524159,NP_572321
GO:MF	voltage-gated monoatomic ion channel activity	GO:0005244	0.00493765	2.30648	52	437	10	11921	NP_001188592,NP_001246304,NP_001097163,NP_001245636,NP_001033948,NP_001138205,NP_995685,NP_728123,NP_524159,NP_572321
GO:MF	calmodulin binding	GO:0005516	0.00493765	2.30648	52	437	10	11921	NP_001188592,NP_001247214,NP_476768,NP_001259083,NP_001284887,NP_001259550,NP_476895,NP_723271,NP_726260,NP_477060
GO:MF	phosphatidylinositol binding	GO:0035091	0.00536826	2.27017	114	437	15	11921	NP_001036375,NP_001162750,NP_001286996,NP_001097365,NP_722830,NP_650214,NP_723271,NP_524404,NP_724193,NP_001137646,NP_610510,NP_610904,NP_609557,NP_648348,NP_652593
GO:MF	sodium channel regulator activity	GO:0017080	0.0079245	2.10103	6	437	4	11921	NP_648993,NP_652335,NP_647867,NP_649959
GO:MF	calcium channel activity	GO:0005262	0.0136518	1.86481	47	437	9	11921	NP_001246304,NP_001097163,NP_476768,NP_001245636,NP_995685,NP_609936,NP_476895,NP_609802,NP_001287643
GO:MF	calcium ion transmembrane transporter activity	GO:0015085	0.0181052	1.7422	60	437	10	11921	NP_001246304,NP_001247214,NP_001097163,NP_476768,NP_001245636,NP_995685,NP_609936,NP_476895,NP_609802,NP_001287643
GO:MF	potassium channel activity	GO:0005267	0.0217476	1.66259	39	437	8	11921	NP_001188592,NP_001036250,NP_651941,NP_001284887,NP_001033948,NP_728123,NP_524159,NP_572321
GO:MF	binding	GO:0005488	0.025005	1.60197	6892	437	291	11921	NP_609582,NP_648993,NP_001188592,NP_650369,NP_001246374,NP_524108,NP_001137653,NP_609403,NP_477160,NP_525069,NP_732407,NP_524449,NP_609215,NP_724890,NP_523417,NP_524918,NP_725196,NP_523842,NP_001247214,NP_001246198,NP_730369,NP_001285233,NP_001036319,NP_523564,NP_001245440,NP_001261901,NP_001036375,NP_476768,NP_726724,NP_609357,NP_730611,NP_001162750,NP_524097,NP_727441,NP_523916,NP_724068,NP_511…
GO:MF	SNARE binding	GO:0000149	0.0267665	1.57241	51	437	9	11921	NP_523916,NP_996333,NP_727629,NP_524475,NP_001036641,NP_995619,NP_477464,NP_995815,NP_730632
GO:MF	G protein-coupled photoreceptor activity	GO:0008020	0.0348685	1.45757	8	437	4	11921	NP_732407,NP_524411,NP_524368,NP_476701
GO:MF	excitatory extracellular ligand-gated monoatomic ion channel activity	GO:0005231	0.0437402	1.35912	23	437	6	11921	NP_523927,NP_524482,NP_001014641,NP_731632,NP_001286297,NP_729462
GO:MF	protein binding	GO:0005515	0.0455319	1.34168	3670	437	170	11921	NP_609582,NP_648993,NP_001188592,NP_650369,NP_001246374,NP_609403,NP_477160,NP_525069,NP_732407,NP_524449,NP_724890,NP_524918,NP_725196,NP_001247214,NP_001246198,NP_001036319,NP_001036375,NP_476768,NP_726724,NP_524097,NP_523916,NP_724068,NP_511075,NP_001096864,NP_001261535,NP_001259083,NP_609400,NP_611426,NP_649747,NP_996333,NP_476681,NP_001036766,NP_648642,NP_001036773,NP_727512,NP_727629,NP_001…
GO:MF	carbohydrate derivative binding	GO:0097367	0.0462473	1.33491	1240	437	70	11921	NP_001246374,NP_524108,NP_001137653,NP_609215,NP_724890,NP_524918,NP_725196,NP_523842,NP_730369,NP_523564,NP_001261901,NP_730611,NP_524097,NP_732575,NP_608445,NP_731024,NP_524877,NP_001259083,NP_524887,NP_476682,NP_524987,NP_477213,NP_996275,NP_001096916,NP_001036716,NP_001014540,NP_732598,NP_001097365,NP_726672,NP_523687,NP_001259550,NP_001137803,NP_996489,NP_476977,NP_524603,NP_651939,NP_523457…
GO:BP	regulation of transport	GO:0051049	1.26E-23	22.8986	350	419	62	11782	NP_609582,NP_648993,NP_001188592,NP_650369,NP_001246374,NP_001246304,NP_525069,NP_524449,NP_001036319,NP_001245440,NP_001097163,NP_001036375,NP_652335,NP_609357,NP_609034,NP_996333,NP_001036766,NP_001245636,NP_524887,NP_476682,NP_727629,NP_651061,NP_001033948,NP_001138205,NP_001097365,NP_722830,NP_728558,NP_722672,NP_523687,NP_996489,NP_476977,NP_524475,NP_995685,NP_788697,NP_523457,NP_001033881,…
GO:BP	cell-cell signaling	GO:0007267	2.55E-23	22.5938	532	419	76	11782	NP_609582,NP_001246374,NP_001246304,NP_524449,NP_524918,NP_725196,NP_001036250,NP_523927,NP_001036319,NP_523564,NP_001245440,NP_001285230,NP_651941,NP_523916,NP_732575,NP_524877,NP_001261535,NP_001259083,NP_996333,NP_001245636,NP_727512,NP_524482,NP_524987,NP_724696,NP_727629,NP_001286996,NP_651061,NP_001014641,NP_573001,NP_001033948,NP_996406,NP_001286795,NP_001138189,NP_731632,NP_611804,NP_7228…
GO:BP	trans-synaptic signaling	GO:0099537	5.32E-23	22.2744	324	419	59	11782	NP_001246304,NP_524449,NP_725196,NP_001036250,NP_523927,NP_001036319,NP_001245440,NP_001285230,NP_651941,NP_523916,NP_732575,NP_524877,NP_001261535,NP_001259083,NP_001245636,NP_524482,NP_724696,NP_727629,NP_001286996,NP_001014641,NP_573001,NP_001033948,NP_996406,NP_001286795,NP_001138189,NP_731632,NP_001246227,NP_523687,NP_001259550,NP_476977,NP_524475,NP_524603,NP_995685,NP_788697,NP_001262211,N…
GO:BP	detection of visible light	GO:0009584	1.10E-22	21.9575	43	419	25	11782	NP_525069,NP_732407,NP_725196,NP_476768,NP_001162750,NP_610052,NP_524661,NP_476681,NP_001245636,NP_001096916,NP_524411,NP_523720,NP_524368,NP_650307,NP_476895,NP_609802,NP_723271,NP_523976,NP_572951,NP_733417,NP_523710,NP_476656,NP_728123,NP_726260,NP_476701
GO:BP	synaptic signaling	GO:0099536	2.02E-22	21.6953	332	419	59	11782	NP_001246304,NP_524449,NP_725196,NP_001036250,NP_523927,NP_001036319,NP_001245440,NP_001285230,NP_651941,NP_523916,NP_732575,NP_524877,NP_001261535,NP_001259083,NP_001245636,NP_524482,NP_724696,NP_727629,NP_001286996,NP_001014641,NP_573001,NP_001033948,NP_996406,NP_001286795,NP_001138189,NP_731632,NP_001246227,NP_523687,NP_001259550,NP_476977,NP_524475,NP_524603,NP_995685,NP_788697,NP_001262211,N…
GO:BP	chemical synaptic transmission	GO:0007268	2.21E-22	21.656	321	419	58	11782	NP_001246304,NP_524449,NP_725196,NP_001036250,NP_523927,NP_001036319,NP_001245440,NP_651941,NP_523916,NP_732575,NP_524877,NP_001261535,NP_001259083,NP_001245636,NP_524482,NP_724696,NP_727629,NP_001286996,NP_001014641,NP_573001,NP_001033948,NP_996406,NP_001286795,NP_001138189,NP_731632,NP_001246227,NP_523687,NP_001259550,NP_476977,NP_524475,NP_524603,NP_995685,NP_788697,NP_001262211,NP_001033881,N…
GO:BP	anterograde trans-synaptic signaling	GO:0098916	2.21E-22	21.656	321	419	58	11782	NP_001246304,NP_524449,NP_725196,NP_001036250,NP_523927,NP_001036319,NP_001245440,NP_651941,NP_523916,NP_732575,NP_524877,NP_001261535,NP_001259083,NP_001245636,NP_524482,NP_724696,NP_727629,NP_001286996,NP_001014641,NP_573001,NP_001033948,NP_996406,NP_001286795,NP_001138189,NP_731632,NP_001246227,NP_523687,NP_001259550,NP_476977,NP_524475,NP_524603,NP_995685,NP_788697,NP_001262211,NP_001033881,N…
GO:BP	cell communication	GO:0007154	2.55E-22	21.5935	2117	419	164	11782	NP_609582,NP_648993,NP_650369,NP_001246374,NP_001246304,NP_477160,NP_525069,NP_732407,NP_524449,NP_524918,NP_725196,NP_001036250,NP_001247214,NP_523927,NP_001036319,NP_523564,NP_477318,NP_001245440,NP_001261901,NP_001036375,NP_476768,NP_001285230,NP_651941,NP_001162750,NP_524097,NP_523916,NP_001096888,NP_724068,NP_732575,NP_524877,NP_524661,NP_001261535,NP_001259083,NP_996333,NP_476681,NP_0010367…
GO:BP	localization	GO:0051179	6.67E-22	21.1759	2436	419	178	11782	NP_609582,NP_648993,NP_001188592,NP_650369,NP_001246374,NP_524108,NP_001137653,NP_001246304,NP_609403,NP_477160,NP_525069,NP_524449,NP_609215,NP_524918,NP_001036250,NP_001247214,NP_523927,NP_001036319,NP_001245440,NP_001097163,NP_001036375,NP_476768,NP_651941,NP_652335,NP_609357,NP_001162750,NP_523916,NP_610052,NP_511075,NP_001096864,NP_732575,NP_608445,NP_524877,NP_524661,NP_001261535,NP_0012590…
GO:BP	regulation of localization	GO:0032879	9.19E-22	21.0366	480	419	70	11782	NP_609582,NP_648993,NP_001188592,NP_650369,NP_001246374,NP_001246304,NP_525069,NP_524449,NP_001036319,NP_001245440,NP_001097163,NP_001036375,NP_476768,NP_652335,NP_609357,NP_523916,NP_524661,NP_001259083,NP_609034,NP_996333,NP_001036766,NP_001245636,NP_524887,NP_476682,NP_724696,NP_727629,NP_651061,NP_001033948,NP_001014540,NP_001138205,NP_001097365,NP_722830,NP_728558,NP_722672,NP_523687,NP_9964…
GO:BP	detection of light stimulus	GO:0009583	9.27E-22	21.0327	67	419	29	11782	NP_525069,NP_732407,NP_725196,NP_001247214,NP_476768,NP_001285230,NP_001162750,NP_610052,NP_524661,NP_476681,NP_001245636,NP_001096916,NP_524411,NP_523720,NP_524368,NP_650307,NP_476895,NP_609802,NP_723271,NP_523976,NP_572951,NP_733417,NP_723277,NP_523710,NP_476656,NP_649520,NP_728123,NP_726260,NP_476701
GO:BP	signaling	GO:0023052	1.42E-21	20.8478	2065	419	160	11782	NP_609582,NP_648993,NP_650369,NP_001246374,NP_001246304,NP_477160,NP_525069,NP_732407,NP_524449,NP_524918,NP_725196,NP_001036250,NP_001247214,NP_523927,NP_001036319,NP_523564,NP_477318,NP_001245440,NP_001261901,NP_001036375,NP_476768,NP_001285230,NP_651941,NP_001162750,NP_524097,NP_523916,NP_001096888,NP_732575,NP_524877,NP_524661,NP_001261535,NP_001259083,NP_996333,NP_476681,NP_001036766,NP_0012…
GO:BP	establishment of localization	GO:0051234	9.98E-21	20.0011	2144	419	162	11782	NP_609582,NP_648993,NP_001188592,NP_650369,NP_001246374,NP_524108,NP_001137653,NP_001246304,NP_609403,NP_477160,NP_525069,NP_524449,NP_609215,NP_001036250,NP_001247214,NP_523927,NP_001036319,NP_001245440,NP_001097163,NP_001036375,NP_476768,NP_651941,NP_652335,NP_609357,NP_001162750,NP_523916,NP_610052,NP_001096864,NP_732575,NP_608445,NP_524877,NP_611426,NP_609034,NP_996333,NP_524479,NP_476681,NP_…
GO:BP	response to light stimulus	GO:0009416	3.43E-20	19.4648	151	419	39	11782	NP_525069,NP_732407,NP_725196,NP_001036250,NP_523842,NP_001247214,NP_523564,NP_476768,NP_001285230,NP_001162750,NP_523916,NP_610052,NP_524661,NP_728422,NP_476681,NP_001245636,NP_476788,NP_001096916,NP_001033948,NP_996406,NP_001097365,NP_524411,NP_523720,NP_524368,NP_650307,NP_476895,NP_476854,NP_609802,NP_723271,NP_523976,NP_572951,NP_733417,NP_723277,NP_523710,NP_476656,NP_649520,NP_728123,NP_72…
GO:BP	transport	GO:0006810	1.12E-19	18.9523	2085	419	157	11782	NP_609582,NP_648993,NP_001188592,NP_650369,NP_001246374,NP_524108,NP_001137653,NP_001246304,NP_609403,NP_477160,NP_525069,NP_524449,NP_609215,NP_001036250,NP_001247214,NP_523927,NP_001036319,NP_001245440,NP_001097163,NP_001036375,NP_476768,NP_651941,NP_652335,NP_609357,NP_001162750,NP_523916,NP_610052,NP_001096864,NP_732575,NP_608445,NP_524877,NP_611426,NP_609034,NP_996333,NP_524479,NP_476681,NP_…
GO:BP	detection of abiotic stimulus	GO:0009582	6.05E-19	18.2179	88	419	30	11782	NP_001246304,NP_525069,NP_732407,NP_725196,NP_001247214,NP_476768,NP_001285230,NP_001162750,NP_610052,NP_524661,NP_476681,NP_001245636,NP_001096916,NP_524411,NP_523720,NP_524368,NP_650307,NP_476895,NP_609802,NP_723271,NP_523976,NP_572951,NP_733417,NP_723277,NP_523710,NP_476656,NP_649520,NP_728123,NP_726260,NP_476701
GO:BP	detection of external stimulus	GO:0009581	6.05E-19	18.2179	88	419	30	11782	NP_001246304,NP_525069,NP_732407,NP_725196,NP_001247214,NP_476768,NP_001285230,NP_001162750,NP_610052,NP_524661,NP_476681,NP_001245636,NP_001096916,NP_524411,NP_523720,NP_524368,NP_650307,NP_476895,NP_609802,NP_723271,NP_523976,NP_572951,NP_733417,NP_723277,NP_523710,NP_476656,NP_649520,NP_728123,NP_726260,NP_476701
GO:BP	phototransduction	GO:0007602	7.07E-19	18.1505	62	419	26	11782	NP_525069,NP_732407,NP_725196,NP_001247214,NP_476768,NP_001285230,NP_001162750,NP_524661,NP_476681,NP_001245636,NP_001096916,NP_524411,NP_523720,NP_524368,NP_650307,NP_476895,NP_723271,NP_523976,NP_572951,NP_733417,NP_723277,NP_523710,NP_476656,NP_649520,NP_726260,NP_476701
GO:BP	cellular response to light stimulus	GO:0071482	3.03E-16	15.5185	50	419	22	11782	NP_525069,NP_732407,NP_725196,NP_001036250,NP_476768,NP_001162750,NP_524661,NP_476681,NP_001096916,NP_001033948,NP_001097365,NP_524411,NP_523720,NP_524368,NP_650307,NP_723271,NP_523976,NP_572951,NP_733417,NP_523710,NP_726260,NP_476701
GO:BP	sensory perception of light stimulus	GO:0050953	3.21E-16	15.4937	69	419	25	11782	NP_525069,NP_732407,NP_725196,NP_476768,NP_001162750,NP_610052,NP_524661,NP_476681,NP_001245636,NP_001096916,NP_524411,NP_523720,NP_524368,NP_001263136,NP_476895,NP_476854,NP_609802,NP_723271,NP_523976,NP_476656,NP_649520,NP_001247047,NP_572543,NP_726260,NP_476701
GO:BP	response to radiation	GO:0009314	4.48E-16	15.3489	193	419	39	11782	NP_525069,NP_732407,NP_725196,NP_001036250,NP_523842,NP_001247214,NP_523564,NP_476768,NP_001285230,NP_001162750,NP_523916,NP_610052,NP_524661,NP_728422,NP_476681,NP_001245636,NP_476788,NP_001096916,NP_001033948,NP_996406,NP_001097365,NP_524411,NP_523720,NP_524368,NP_650307,NP_476895,NP_476854,NP_609802,NP_723271,NP_523976,NP_572951,NP_733417,NP_723277,NP_523710,NP_476656,NP_649520,NP_728123,NP_72…
GO:BP	nervous system process	GO:0050877	5.22E-16	15.2823	618	419	71	11782	NP_001188592,NP_001246304,NP_525069,NP_732407,NP_524449,NP_725196,NP_001247214,NP_523927,NP_523564,NP_476768,NP_001162750,NP_610052,NP_511075,NP_001096864,NP_732575,NP_524661,NP_001261535,NP_001259083,NP_476681,NP_001245636,NP_727512,NP_524482,NP_727629,NP_001096916,NP_001014641,NP_001138205,NP_731632,NP_524411,NP_523720,NP_524368,NP_001246227,NP_001259550,NP_476977,NP_001260675,NP_001263136,NP_7…
GO:BP	regulation of biological quality	GO:0065008	8.67E-16	15.0618	973	419	92	11782	NP_609582,NP_648993,NP_001188592,NP_001246374,NP_001137653,NP_001246304,NP_525069,NP_524449,NP_523417,NP_524918,NP_725196,NP_001036250,NP_523927,NP_477318,NP_001245440,NP_726724,NP_001285230,NP_651941,NP_609357,NP_523916,NP_610052,NP_724068,NP_001096864,NP_732575,NP_524877,NP_001261535,NP_001259083,NP_996333,NP_001036766,NP_001245636,NP_648642,NP_524482,NP_649168,NP_727629,NP_001284887,NP_0012869…
GO:BP	response to external stimulus	GO:0009605	1.52E-15	14.8184	1089	419	98	11782	NP_648993,NP_001246304,NP_477160,NP_525069,NP_732407,NP_725196,NP_523842,NP_001247214,NP_001261901,NP_476768,NP_726724,NP_001285230,NP_724597,NP_001162750,NP_727441,NP_610052,NP_724068,NP_523679,NP_732575,NP_524661,NP_001261535,NP_001259083,NP_728422,NP_609034,NP_476681,NP_651536,NP_001245636,NP_524987,NP_724696,NP_001096916,NP_001033948,NP_996406,NP_001286795,NP_001138205,NP_732598,NP_001138189,…
GO:BP	visual perception	GO:0007601	1.53E-15	14.8146	66	419	24	11782	NP_525069,NP_725196,NP_476768,NP_001162750,NP_610052,NP_524661,NP_476681,NP_001245636,NP_001096916,NP_524411,NP_523720,NP_524368,NP_001263136,NP_476895,NP_476854,NP_609802,NP_723271,NP_523976,NP_476656,NP_649520,NP_001247047,NP_572543,NP_726260,NP_476701
GO:BP	regulation of cell communication	GO:0010646	9.61E-15	14.0171	973	419	90	11782	NP_609582,NP_648993,NP_001246374,NP_477160,NP_525069,NP_524449,NP_524918,NP_725196,NP_001036250,NP_523564,NP_001036375,NP_651941,NP_001162750,NP_001096888,NP_524877,NP_001261535,NP_001259083,NP_996333,NP_476681,NP_001245636,NP_727512,NP_524987,NP_727629,NP_651716,NP_001096916,NP_651061,NP_996016,NP_573001,NP_001033948,NP_996406,NP_523620,NP_001014540,NP_001163785,NP_722830,NP_728558,NP_523720,NP_…
GO:BP	regulation of signaling	GO:0023051	2.41E-14	13.6185	969	419	89	11782	NP_609582,NP_648993,NP_001246374,NP_477160,NP_525069,NP_524449,NP_524918,NP_725196,NP_001036250,NP_523564,NP_001036375,NP_651941,NP_001162750,NP_001096888,NP_524877,NP_001261535,NP_001259083,NP_996333,NP_476681,NP_001245636,NP_727512,NP_524987,NP_727629,NP_651716,NP_001096916,NP_651061,NP_996016,NP_573001,NP_001033948,NP_996406,NP_523620,NP_001014540,NP_001163785,NP_722830,NP_728558,NP_523720,NP_…
GO:BP	phototransduction, visible light	GO:0007603	3.15E-14	13.501	31	419	17	11782	NP_525069,NP_725196,NP_476768,NP_001162750,NP_524661,NP_476681,NP_001096916,NP_523720,NP_650307,NP_476895,NP_723271,NP_523976,NP_572951,NP_733417,NP_523710,NP_476656,NP_726260
GO:BP	response to abiotic stimulus	GO:0009628	5.02E-14	13.2997	441	419	56	11782	NP_001246304,NP_525069,NP_732407,NP_725196,NP_001036250,NP_523842,NP_001247214,NP_523564,NP_476768,NP_001285230,NP_001162750,NP_523916,NP_610052,NP_523679,NP_732575,NP_524661,NP_728422,NP_476681,NP_001245636,NP_476788,NP_001096916,NP_001033948,NP_996406,NP_523620,NP_001286795,NP_001138205,NP_731632,NP_001097365,NP_651515,NP_524411,NP_523720,NP_524368,NP_650307,NP_001259550,NP_476977,NP_001260675,…
GO:BP	system process	GO:0003008	5.58E-14	13.253	722	419	74	11782	NP_001188592,NP_001246304,NP_525069,NP_732407,NP_524449,NP_725196,NP_001247214,NP_523927,NP_523564,NP_476768,NP_609357,NP_001162750,NP_610052,NP_511075,NP_001096864,NP_732575,NP_524661,NP_001261535,NP_001259083,NP_476681,NP_001245636,NP_727512,NP_524482,NP_727629,NP_001096916,NP_001014641,NP_001138205,NP_731632,NP_524411,NP_523720,NP_524368,NP_001246227,NP_001259550,NP_476977,NP_001260675,NP_0012…
GO:BP	cellular response to radiation	GO:0071478	1.08E-12	11.9678	69	419	22	11782	NP_525069,NP_732407,NP_725196,NP_001036250,NP_476768,NP_001162750,NP_524661,NP_476681,NP_001096916,NP_001033948,NP_001097365,NP_524411,NP_523720,NP_524368,NP_650307,NP_723271,NP_523976,NP_572951,NP_733417,NP_523710,NP_726260,NP_476701
GO:BP	rhodopsin mediated signaling pathway	GO:0016056	2.83E-12	11.5476	23	419	14	11782	NP_525069,NP_725196,NP_476768,NP_001162750,NP_524661,NP_476681,NP_001096916,NP_523720,NP_723271,NP_523976,NP_572951,NP_733417,NP_523710,NP_726260
GO:BP	positive regulation of transport	GO:0051050	3.86E-12	11.4139	167	419	32	11782	NP_609582,NP_648993,NP_001188592,NP_001246374,NP_001246304,NP_525069,NP_524449,NP_001245440,NP_001097163,NP_609034,NP_001245636,NP_476682,NP_651061,NP_001097365,NP_722830,NP_728558,NP_609542,NP_650214,NP_995619,NP_477464,NP_523710,NP_001097758,NP_001137646,NP_610904,NP_477168,NP_477167,NP_611661,NP_730632,NP_609557,NP_648348,NP_523523,NP_652593
GO:BP	cellular response to environmental stimulus	GO:0104004	4.11E-12	11.3864	81	419	23	11782	NP_525069,NP_732407,NP_725196,NP_001036250,NP_476768,NP_001162750,NP_524661,NP_476681,NP_001096916,NP_001033948,NP_001286795,NP_001097365,NP_524411,NP_523720,NP_524368,NP_650307,NP_723271,NP_523976,NP_572951,NP_733417,NP_523710,NP_726260,NP_476701
GO:BP	cellular response to abiotic stimulus	GO:0071214	4.11E-12	11.3864	81	419	23	11782	NP_525069,NP_732407,NP_725196,NP_001036250,NP_476768,NP_001162750,NP_524661,NP_476681,NP_001096916,NP_001033948,NP_001286795,NP_001097365,NP_524411,NP_523720,NP_524368,NP_650307,NP_723271,NP_523976,NP_572951,NP_733417,NP_523710,NP_726260,NP_476701
GO:BP	response to stimulus	GO:0050896	5.79E-12	11.2375	3255	419	189	11782	NP_609582,NP_648993,NP_001188592,NP_650369,NP_001246304,NP_477160,NP_525069,NP_732407,NP_609215,NP_724890,NP_524918,NP_725196,NP_001036250,NP_523842,NP_001247214,NP_523927,NP_523564,NP_477318,NP_001261901,NP_001036375,NP_476768,NP_726724,NP_001285230,NP_651941,NP_730611,NP_724597,NP_001162750,NP_524097,NP_727441,NP_523916,NP_610052,NP_001096888,NP_724068,NP_523679,NP_001096864,NP_732575,NP_524661…
GO:BP	export from cell	GO:0140352	1.92E-11	10.7174	248	419	38	11782	NP_609582,NP_001246374,NP_001245440,NP_523916,NP_732575,NP_524877,NP_996333,NP_651536,NP_001245636,NP_524887,NP_727629,NP_651061,NP_573001,NP_001033948,NP_722830,NP_728558,NP_001246227,NP_523687,NP_996489,NP_001260675,NP_524475,NP_788697,NP_609542,NP_650214,NP_001036641,NP_610230,NP_001247164,NP_995619,NP_477464,NP_001097758,NP_610908,NP_995815,NP_620471,NP_477168,NP_477167,NP_730632,NP_649303,NP…
GO:BP	signal release	GO:0023061	2.03E-11	10.6917	144	419	29	11782	NP_609582,NP_001246374,NP_001245440,NP_523916,NP_524877,NP_996333,NP_001245636,NP_727629,NP_651061,NP_573001,NP_001033948,NP_722830,NP_728558,NP_001246227,NP_523687,NP_524475,NP_788697,NP_609542,NP_650214,NP_001036641,NP_001247164,NP_995619,NP_477464,NP_001097758,NP_610908,NP_995815,NP_620471,NP_730632,NP_648348
GO:BP	deactivation of rhodopsin mediated signaling	GO:0016059	2.05E-11	10.6878	17	419	12	11782	NP_525069,NP_725196,NP_001162750,NP_476681,NP_001096916,NP_523720,NP_723271,NP_523976,NP_572951,NP_733417,NP_523710,NP_726260
GO:BP	regulation of monoatomic ion transport	GO:0043269	4.59E-11	10.3385	81	419	22	11782	NP_648993,NP_001188592,NP_001246304,NP_001097163,NP_652335,NP_609034,NP_001036766,NP_001245636,NP_001138205,NP_995685,NP_001033881,NP_647867,NP_649959,NP_523710,NP_001137646,NP_728123,NP_524159,NP_610904,NP_477168,NP_477167,NP_609557,NP_652593
GO:BP	regulation of rhodopsin mediated signaling pathway	GO:0022400	5.96E-11	10.2247	18	419	12	11782	NP_525069,NP_725196,NP_001162750,NP_476681,NP_001096916,NP_523720,NP_723271,NP_523976,NP_572951,NP_733417,NP_523710,NP_726260
GO:BP	behavior	GO:0007610	2.49E-10	9.60349	601	419	60	11782	NP_001188592,NP_001246374,NP_525069,NP_732407,NP_524449,NP_524918,NP_725196,NP_001036250,NP_523842,NP_523564,NP_477318,NP_476768,NP_730611,NP_001096864,NP_732575,NP_001261535,NP_001259083,NP_728422,NP_651536,NP_001245636,NP_649168,NP_727629,NP_476788,NP_996016,NP_001033948,NP_996406,NP_523620,NP_001286795,NP_001138205,NP_001246227,NP_001259550,NP_476977,NP_730952,NP_001014598,NP_609802,NP_572951,…
GO:BP	regulation of secretion	GO:0051046	3.20E-10	9.49476	107	419	24	11782	NP_609582,NP_001246374,NP_001245440,NP_996333,NP_001245636,NP_524887,NP_727629,NP_651061,NP_001033948,NP_722830,NP_728558,NP_722672,NP_523687,NP_996489,NP_524475,NP_609542,NP_650214,NP_001247164,NP_995619,NP_477464,NP_001097758,NP_620471,NP_649303,NP_648348
GO:BP	modulation of chemical synaptic transmission	GO:0050804	6.03E-10	9.21967	152	419	28	11782	NP_524449,NP_725196,NP_001036250,NP_651941,NP_524877,NP_001261535,NP_001259083,NP_001245636,NP_727629,NP_001033948,NP_001246227,NP_523687,NP_476977,NP_001033881,NP_001036641,NP_572951,NP_001247164,NP_995619,NP_477464,NP_001097758,NP_001137646,NP_729462,NP_728123,NP_610904,NP_609557,NP_995791,NP_648348,NP_652593
GO:BP	regulation of trans-synaptic signaling	GO:0099177	6.03E-10	9.21967	152	419	28	11782	NP_524449,NP_725196,NP_001036250,NP_651941,NP_524877,NP_001261535,NP_001259083,NP_001245636,NP_727629,NP_001033948,NP_001246227,NP_523687,NP_476977,NP_001033881,NP_001036641,NP_572951,NP_001247164,NP_995619,NP_477464,NP_001097758,NP_001137646,NP_729462,NP_728123,NP_610904,NP_609557,NP_995791,NP_648348,NP_652593
GO:BP	locomotion	GO:0040011	8.78E-10	9.0567	471	419	51	11782	NP_648993,NP_001246374,NP_477160,NP_525069,NP_732407,NP_524449,NP_725196,NP_523842,NP_726724,NP_727441,NP_610052,NP_724068,NP_523679,NP_524661,NP_728422,NP_648642,NP_524987,NP_724696,NP_001096916,NP_996406,NP_001014540,NP_001138189,NP_731632,NP_651515,NP_523575,NP_001163785,NP_722830,NP_524368,NP_523551,NP_732166,NP_001262211,NP_573135,NP_523535,NP_649200,NP_788586,NP_523867,NP_723277,NP_523710,N…
GO:BP	regulation of secretion by cell	GO:1903530	8.98E-10	9.04668	102	419	23	11782	NP_609582,NP_001246374,NP_001245440,NP_996333,NP_001245636,NP_524887,NP_727629,NP_651061,NP_001033948,NP_722830,NP_728558,NP_523687,NP_996489,NP_524475,NP_609542,NP_650214,NP_001247164,NP_995619,NP_477464,NP_001097758,NP_620471,NP_649303,NP_648348
GO:BP	metal ion transport	GO:0030001	1.00E-09	8.9984	294	419	39	11782	NP_648993,NP_001188592,NP_001246304,NP_609215,NP_001247214,NP_001097163,NP_476768,NP_652335,NP_001162750,NP_732575,NP_609034,NP_001036766,NP_001245636,NP_001284887,NP_001033948,NP_001286795,NP_001138205,NP_001260675,NP_995685,NP_609936,NP_476895,NP_647867,NP_650069,NP_609802,NP_649959,NP_001287643,NP_001137646,NP_523401,NP_572854,NP_728123,NP_524044,NP_524159,NP_610904,NP_477168,NP_477167,NP_6118…
GO:BP	secretion	GO:0046903	1.22E-09	8.91429	255	419	36	11782	NP_609582,NP_001246374,NP_001245440,NP_523916,NP_524877,NP_996333,NP_651536,NP_001245636,NP_524887,NP_727629,NP_651061,NP_573001,NP_001033948,NP_722830,NP_728558,NP_001246227,NP_722672,NP_523687,NP_996489,NP_524475,NP_788697,NP_476895,NP_609542,NP_650214,NP_001036641,NP_001247164,NP_001285185,NP_995619,NP_477464,NP_001097758,NP_610908,NP_995815,NP_620471,NP_730632,NP_649303,NP_648348
GO:BP	monoatomic ion transport	GO:0006811	1.30E-09	8.88544	557	419	56	11782	NP_648993,NP_001188592,NP_001246304,NP_609215,NP_001036250,NP_001247214,NP_523927,NP_001097163,NP_476768,NP_651941,NP_652335,NP_001162750,NP_732575,NP_609034,NP_524479,NP_001036766,NP_001245636,NP_524482,NP_001284887,NP_001014641,NP_001033948,NP_001286795,NP_001138205,NP_001261733,NP_731632,NP_001096910,NP_001260675,NP_995719,NP_477427,NP_995685,NP_609936,NP_001033881,NP_001286297,NP_476895,NP_64…
GO:BP	sensory perception of sound	GO:0007605	3.45E-09	8.46247	71	419	19	11782	NP_476768,NP_732575,NP_001261535,NP_727512,NP_001096916,NP_524368,NP_001260675,NP_476895,NP_476854,NP_523976,NP_001259265,NP_648501,NP_733417,NP_001262793,NP_610829,NP_523710,NP_477168,NP_726260,NP_724495
GO:BP	regulation of monoatomic ion transmembrane transport	GO:0034765	3.80E-09	8.41973	63	419	18	11782	NP_648993,NP_001188592,NP_001246304,NP_001097163,NP_609034,NP_001036766,NP_001245636,NP_001138205,NP_995685,NP_523710,NP_001137646,NP_728123,NP_524159,NP_610904,NP_477168,NP_477167,NP_609557,NP_652593
GO:BP	cell junction organization	GO:0034330	4.23E-09	8.37392	381	419	44	11782	NP_609582,NP_648993,NP_001246374,NP_001246304,NP_524449,NP_001261901,NP_001096864,NP_732575,NP_001261535,NP_001259083,NP_001245636,NP_001286996,NP_996406,NP_001014540,NP_001138189,NP_001163785,NP_001246227,NP_608946,NP_523687,NP_001259550,NP_728573,NP_995685,NP_788697,NP_001262211,NP_001189004,NP_001163838,NP_649283,NP_788586,NP_001033956,NP_001097660,NP_001261892,NP_001014616,NP_524044,NP_726474…
GO:BP	synapse organization	GO:0050808	5.43E-09	8.26523	310	419	39	11782	NP_609582,NP_648993,NP_001246374,NP_001246304,NP_524449,NP_001261901,NP_001096864,NP_732575,NP_001261535,NP_001259083,NP_001245636,NP_001286996,NP_996406,NP_001014540,NP_001138189,NP_001163785,NP_001246227,NP_608946,NP_523687,NP_001259550,NP_728573,NP_995685,NP_788697,NP_001262211,NP_001163838,NP_649283,NP_788586,NP_001033956,NP_001097660,NP_001261892,NP_001014616,NP_726474,NP_524454,NP_477026,NP…
GO:BP	signal transduction	GO:0007165	6.29E-09	8.20108	1848	419	120	11782	NP_648993,NP_650369,NP_477160,NP_525069,NP_732407,NP_524918,NP_725196,NP_001036250,NP_001247214,NP_523927,NP_523564,NP_477318,NP_001261901,NP_001036375,NP_476768,NP_001285230,NP_651941,NP_001162750,NP_524097,NP_001096888,NP_524661,NP_001261535,NP_996333,NP_476681,NP_001036766,NP_001245636,NP_727512,NP_524482,NP_476682,NP_524987,NP_651716,NP_996275,NP_001096916,NP_651061,NP_001014641,NP_996016,NP_…
GO:BP	regulation of metal ion transport	GO:0010959	7.08E-09	8.14967	57	419	17	11782	NP_648993,NP_001188592,NP_001246304,NP_001097163,NP_652335,NP_609034,NP_001036766,NP_001245636,NP_995685,NP_647867,NP_649959,NP_001137646,NP_610904,NP_477168,NP_477167,NP_609557,NP_652593
GO:BP	sensory perception	GO:0007600	7.30E-09	8.13662	418	419	46	11782	NP_001188592,NP_001246304,NP_525069,NP_732407,NP_725196,NP_523564,NP_476768,NP_001162750,NP_610052,NP_511075,NP_732575,NP_524661,NP_001261535,NP_476681,NP_001245636,NP_727512,NP_001096916,NP_524411,NP_523720,NP_524368,NP_001260675,NP_001263136,NP_476895,NP_476854,NP_609802,NP_723271,NP_523976,NP_001259265,NP_648501,NP_733417,NP_788586,NP_001262793,NP_610829,NP_523710,NP_001033956,NP_476656,NP_649…
GO:BP	multicellular organismal process	GO:0032501	8.71E-09	8.06001	3855	419	203	11782	NP_648993,NP_001188592,NP_001246374,NP_001246304,NP_477160,NP_525069,NP_732407,NP_524449,NP_524918,NP_725196,NP_001036250,NP_523842,NP_001247214,NP_523927,NP_523564,NP_477318,NP_001261901,NP_001036375,NP_476768,NP_726724,NP_001285230,NP_609357,NP_730611,NP_001162750,NP_524097,NP_727441,NP_523916,NP_610052,NP_724068,NP_511075,NP_001096864,NP_732575,NP_524661,NP_001261535,NP_001259083,NP_728422,NP_…
GO:BP	regulation of transmembrane transport	GO:0034762	9.12E-09	8.03992	66	419	18	11782	NP_648993,NP_001188592,NP_001246304,NP_001097163,NP_609034,NP_001036766,NP_001245636,NP_001138205,NP_995685,NP_523710,NP_001137646,NP_728123,NP_524159,NP_610904,NP_477168,NP_477167,NP_609557,NP_652593
GO:BP	secretion by cell	GO:0032940	2.06E-08	7.686	239	419	33	11782	NP_609582,NP_001246374,NP_001245440,NP_523916,NP_524877,NP_996333,NP_651536,NP_001245636,NP_524887,NP_727629,NP_651061,NP_573001,NP_001033948,NP_722830,NP_728558,NP_001246227,NP_523687,NP_996489,NP_524475,NP_788697,NP_609542,NP_650214,NP_001036641,NP_001247164,NP_995619,NP_477464,NP_001097758,NP_610908,NP_995815,NP_620471,NP_730632,NP_649303,NP_648348
GO:BP	nervous system development	GO:0007399	2.51E-08	7.60046	1184	419	87	11782	NP_648993,NP_001188592,NP_001246374,NP_001246304,NP_477160,NP_524449,NP_725196,NP_523842,NP_477318,NP_001261901,NP_726724,NP_001285230,NP_727441,NP_523916,NP_724068,NP_511075,NP_001096864,NP_732575,NP_001261535,NP_001259083,NP_996333,NP_001245636,NP_648642,NP_524887,NP_524987,NP_724696,NP_001286996,NP_996016,NP_996406,NP_001014540,NP_001138189,NP_725178,NP_611804,NP_001163785,NP_722830,NP_722672,…
GO:BP	taxis	GO:0042330	2.64E-08	7.57894	356	419	41	11782	NP_648993,NP_477160,NP_525069,NP_732407,NP_725196,NP_523842,NP_726724,NP_727441,NP_610052,NP_724068,NP_523679,NP_524661,NP_728422,NP_524987,NP_724696,NP_001096916,NP_996406,NP_001138189,NP_731632,NP_651515,NP_001163785,NP_524368,NP_732166,NP_001262211,NP_523535,NP_649200,NP_788586,NP_523867,NP_723277,NP_523710,NP_524816,NP_476674,NP_652028,NP_001259453,NP_651619,NP_524055,NP_524454,NP_650233,NP_5…
GO:BP	regulation of monoatomic cation transmembrane transport	GO:1904062	2.97E-08	7.52661	46	419	15	11782	NP_648993,NP_001188592,NP_001246304,NP_001097163,NP_609034,NP_001036766,NP_001245636,NP_995685,NP_523710,NP_001137646,NP_610904,NP_477168,NP_477167,NP_609557,NP_652593
GO:BP	monoatomic cation transport	GO:0006812	3.08E-08	7.51157	404	419	44	11782	NP_648993,NP_001188592,NP_001246304,NP_609215,NP_001247214,NP_001097163,NP_476768,NP_652335,NP_001162750,NP_732575,NP_609034,NP_001036766,NP_001245636,NP_524482,NP_001284887,NP_001033948,NP_001286795,NP_001138205,NP_001096910,NP_001260675,NP_995719,NP_995685,NP_609936,NP_476895,NP_647867,NP_650069,NP_609802,NP_649959,NP_001287643,NP_001259043,NP_523710,NP_001137646,NP_523401,NP_572854,NP_728123,N…
GO:BP	regulation of neurotransmitter levels	GO:0001505	3.84E-08	7.41523	121	419	23	11782	NP_001245440,NP_001285230,NP_523916,NP_610052,NP_524877,NP_001245636,NP_649168,NP_727629,NP_573001,NP_001033948,NP_001246227,NP_523687,NP_524475,NP_788697,NP_001036641,NP_001247164,NP_995619,NP_477464,NP_001097758,NP_610908,NP_995815,NP_730632,NP_648348
GO:BP	cellular process	GO:0009987	4.31E-08	7.36519	8640	419	362	11782	NP_609582,NP_648993,NP_001188592,NP_650369,NP_001246374,NP_524108,NP_001137653,NP_001246304,NP_609403,NP_477160,NP_525069,NP_732407,NP_524449,NP_609215,NP_724890,NP_524918,NP_725196,NP_001036250,NP_523842,NP_001247214,NP_523927,NP_730369,NP_001285233,NP_001036319,NP_523564,NP_477318,NP_001245440,NP_001097163,NP_723117,NP_001261901,NP_001036375,NP_476768,NP_726724,NP_001285230,NP_651941,NP_609357,…
GO:BP	neuron development	GO:0048666	4.36E-08	7.36026	643	419	58	11782	NP_648993,NP_001246374,NP_477160,NP_725196,NP_523842,NP_001261901,NP_726724,NP_727441,NP_523916,NP_724068,NP_001096864,NP_001261535,NP_001245636,NP_524887,NP_524987,NP_724696,NP_996016,NP_001138189,NP_001163785,NP_722830,NP_722672,NP_001259550,NP_476977,NP_001263136,NP_995685,NP_732166,NP_788697,NP_523457,NP_001262211,NP_001189004,NP_001247164,NP_523535,NP_649200,NP_001247066,NP_788586,NP_523867,…
GO:BP	monoatomic ion transmembrane transport	GO:0034220	4.62E-08	7.33555	457	419	47	11782	NP_648993,NP_001188592,NP_001246304,NP_609215,NP_001036250,NP_001247214,NP_523927,NP_001097163,NP_476768,NP_651941,NP_001162750,NP_732575,NP_609034,NP_001036766,NP_001245636,NP_524482,NP_001284887,NP_001014641,NP_001033948,NP_001286795,NP_001138205,NP_001261733,NP_731632,NP_001096910,NP_001260675,NP_995719,NP_477427,NP_995685,NP_609936,NP_001286297,NP_476895,NP_650069,NP_609802,NP_001287643,NP_00…
GO:BP	neuromuscular synaptic transmission	GO:0007274	6.86E-08	7.16382	83	419	19	11782	NP_001246304,NP_524449,NP_725196,NP_524877,NP_001261535,NP_727629,NP_001286996,NP_001138189,NP_001246227,NP_001259550,NP_524475,NP_001262211,NP_001033881,NP_001036641,NP_001014598,NP_001247164,NP_995619,NP_608923,NP_995791
GO:BP	regulation of vesicle-mediated transport	GO:0060627	1.01E-07	6.99505	138	419	24	11782	NP_609582,NP_648993,NP_525069,NP_524449,NP_001036319,NP_001245440,NP_001036375,NP_996333,NP_476682,NP_727629,NP_523687,NP_996489,NP_524475,NP_788697,NP_523457,NP_001247164,NP_995619,NP_477464,NP_610908,NP_477026,NP_611661,NP_730632,NP_649303,NP_523523
GO:BP	biological regulation	GO:0065007	1.06E-07	6.97334	4779	419	234	11782	NP_609582,NP_648993,NP_001188592,NP_650369,NP_001246374,NP_001137653,NP_001246304,NP_609403,NP_477160,NP_525069,NP_732407,NP_524449,NP_523417,NP_524918,NP_725196,NP_001036250,NP_001247214,NP_523927,NP_001036319,NP_523564,NP_477318,NP_001245440,NP_001097163,NP_001261901,NP_001036375,NP_476768,NP_726724,NP_001285230,NP_651941,NP_652335,NP_609357,NP_001162750,NP_524097,NP_523916,NP_610052,NP_0010968…
GO:BP	sensory perception of mechanical stimulus	GO:0050954	1.33E-07	6.8769	86	419	19	11782	NP_476768,NP_732575,NP_001261535,NP_727512,NP_001096916,NP_524368,NP_001260675,NP_476895,NP_476854,NP_523976,NP_001259265,NP_648501,NP_733417,NP_001262793,NP_610829,NP_523710,NP_477168,NP_726260,NP_724495
GO:BP	vesicle-mediated transport	GO:0016192	1.38E-07	6.85989	591	419	54	11782	NP_609582,NP_648993,NP_001246374,NP_524108,NP_001246304,NP_477160,NP_525069,NP_524449,NP_001036319,NP_001245440,NP_001036375,NP_523916,NP_524877,NP_996333,NP_476681,NP_651536,NP_001245636,NP_476682,NP_727629,NP_573001,NP_788612,NP_722830,NP_523687,NP_996489,NP_524475,NP_001261527,NP_569962,NP_788697,NP_523457,NP_650214,NP_001036641,NP_523976,NP_477322,NP_001247164,NP_725707,NP_650995,NP_525063,NP…
GO:BP	neurogenesis	GO:0022008	1.49E-07	6.82539	964	419	74	11782	NP_648993,NP_001188592,NP_001246374,NP_477160,NP_725196,NP_523842,NP_477318,NP_001261901,NP_726724,NP_001285230,NP_727441,NP_523916,NP_724068,NP_001096864,NP_001261535,NP_001245636,NP_648642,NP_524887,NP_524987,NP_724696,NP_996016,NP_001014540,NP_001138189,NP_611804,NP_001163785,NP_722830,NP_722672,NP_001259550,NP_476977,NP_001263136,NP_995685,NP_732166,NP_788697,NP_523457,NP_001262211,NP_0011890…
GO:BP	axon development	GO:0061564	2.45E-07	6.61019	351	419	39	11782	NP_648993,NP_477160,NP_725196,NP_523842,NP_001261901,NP_726724,NP_727441,NP_724068,NP_001096864,NP_001261535,NP_524887,NP_524987,NP_724696,NP_001138189,NP_001163785,NP_001259550,NP_476977,NP_732166,NP_523457,NP_001262211,NP_001189004,NP_523535,NP_649200,NP_001247066,NP_788586,NP_523867,NP_523710,NP_524816,NP_476674,NP_652028,NP_001259453,NP_651619,NP_728123,NP_524055,NP_524454,NP_650233,NP_523580…
GO:BP	homeostatic process	GO:0042592	2.90E-07	6.53833	499	419	48	11782	NP_477160,NP_525069,NP_724890,NP_725196,NP_477318,NP_476768,NP_609357,NP_511075,NP_732575,NP_524877,NP_001261535,NP_476681,NP_001036766,NP_001245636,NP_001096916,NP_651061,NP_001286795,NP_732598,NP_001097365,NP_728558,NP_001260675,NP_001188881,NP_648847,NP_609936,NP_476895,NP_610706,NP_609542,NP_524493,NP_476854,NP_608786,NP_609802,NP_723271,NP_523976,NP_648214,NP_001287643,NP_001259043,NP_523710…
GO:BP	inorganic ion transmembrane transport	GO:0098660	3.54E-07	6.45068	371	419	40	11782	NP_648993,NP_001188592,NP_001246304,NP_609215,NP_001247214,NP_001097163,NP_476768,NP_001162750,NP_732575,NP_609034,NP_001036766,NP_001245636,NP_001284887,NP_001014641,NP_001033948,NP_001286795,NP_001138205,NP_001261733,NP_731632,NP_001260675,NP_995719,NP_995685,NP_609936,NP_001286297,NP_476895,NP_650069,NP_609802,NP_648501,NP_001287643,NP_001137646,NP_729462,NP_728123,NP_524159,NP_610904,NP_47716…
GO:BP	monoatomic cation transmembrane transport	GO:0098655	3.57E-07	6.44706	340	419	38	11782	NP_648993,NP_001188592,NP_001246304,NP_609215,NP_001247214,NP_001097163,NP_476768,NP_001162750,NP_732575,NP_609034,NP_001036766,NP_001245636,NP_524482,NP_001284887,NP_001033948,NP_001286795,NP_001138205,NP_001096910,NP_001260675,NP_995719,NP_995685,NP_609936,NP_476895,NP_650069,NP_609802,NP_001287643,NP_001259043,NP_523710,NP_001137646,NP_728123,NP_524159,NP_610904,NP_477168,NP_477167,NP_611836,N…
GO:BP	neurotransmitter transport	GO:0006836	3.85E-07	6.41444	135	419	23	11782	NP_524108,NP_001245440,NP_523916,NP_610052,NP_524877,NP_001245636,NP_727629,NP_573001,NP_001033948,NP_001246227,NP_523687,NP_524475,NP_788697,NP_001036641,NP_001247164,NP_995619,NP_477464,NP_001097758,NP_610908,NP_995815,NP_611836,NP_730632,NP_648348
GO:BP	neuron projection development	GO:0031175	4.05E-07	6.39236	487	419	47	11782	NP_648993,NP_001246374,NP_477160,NP_725196,NP_523842,NP_001261901,NP_726724,NP_727441,NP_523916,NP_724068,NP_001096864,NP_001261535,NP_524887,NP_524987,NP_724696,NP_996016,NP_001138189,NP_001163785,NP_001259550,NP_476977,NP_732166,NP_523457,NP_001262211,NP_001189004,NP_523535,NP_649200,NP_001247066,NP_788586,NP_523867,NP_523710,NP_524816,NP_476674,NP_652028,NP_001259453,NP_651619,NP_001247047,NP_…
GO:BP	retina homeostasis	GO:0001895	4.34E-07	6.36229	20	419	10	11782	NP_525069,NP_476768,NP_511075,NP_476681,NP_001036766,NP_001096916,NP_001097365,NP_723271,NP_523976,NP_648214
GO:BP	positive regulation of cation transmembrane transport	GO:1904064	4.61E-07	6.33664	32	419	12	11782	NP_001188592,NP_001246304,NP_001097163,NP_609034,NP_001245636,NP_523710,NP_001137646,NP_610904,NP_477168,NP_477167,NP_609557,NP_652593
GO:BP	signal release from synapse	GO:0099643	5.04E-07	6.29758	103	419	20	11782	NP_001245440,NP_523916,NP_524877,NP_001245636,NP_727629,NP_573001,NP_001033948,NP_001246227,NP_523687,NP_524475,NP_788697,NP_001036641,NP_001247164,NP_995619,NP_477464,NP_001097758,NP_610908,NP_995815,NP_730632,NP_648348
GO:BP	neurotransmitter secretion	GO:0007269	5.04E-07	6.29758	103	419	20	11782	NP_001245440,NP_523916,NP_524877,NP_001245636,NP_727629,NP_573001,NP_001033948,NP_001246227,NP_523687,NP_524475,NP_788697,NP_001036641,NP_001247164,NP_995619,NP_477464,NP_001097758,NP_610908,NP_995815,NP_730632,NP_648348
GO:BP	synaptic vesicle cycle	GO:0099504	6.08E-07	6.21629	115	419	21	11782	NP_524108,NP_001246304,NP_524449,NP_001036319,NP_001245440,NP_523916,NP_524877,NP_727629,NP_523687,NP_524475,NP_788697,NP_523457,NP_001036641,NP_477322,NP_001247164,NP_995619,NP_477464,NP_610908,NP_995815,NP_001036316,NP_730632
GO:BP	vesicle-mediated transport in synapse	GO:0099003	7.18E-07	6.14382	116	419	21	11782	NP_524108,NP_001246304,NP_524449,NP_001036319,NP_001245440,NP_523916,NP_524877,NP_727629,NP_523687,NP_524475,NP_788697,NP_523457,NP_001036641,NP_477322,NP_001247164,NP_995619,NP_477464,NP_610908,NP_995815,NP_001036316,NP_730632
GO:BP	neuron differentiation	GO:0030182	7.58E-07	6.12029	823	419	65	11782	NP_648993,NP_001246374,NP_477160,NP_725196,NP_523842,NP_477318,NP_001261901,NP_726724,NP_727441,NP_523916,NP_724068,NP_001096864,NP_001261535,NP_001245636,NP_648642,NP_524887,NP_524987,NP_724696,NP_996016,NP_001014540,NP_001138189,NP_001163785,NP_722830,NP_722672,NP_001259550,NP_476977,NP_001263136,NP_995685,NP_732166,NP_788697,NP_523457,NP_001262211,NP_001189004,NP_476854,NP_001247164,NP_523535,…
GO:BP	endocytosis	GO:0006897	7.89E-07	6.10292	217	419	29	11782	NP_609582,NP_648993,NP_001246304,NP_477160,NP_525069,NP_524449,NP_001036319,NP_001036375,NP_476681,NP_476682,NP_788612,NP_722830,NP_001261527,NP_569962,NP_788697,NP_523457,NP_523976,NP_477322,NP_525063,NP_648214,NP_995619,NP_723277,NP_610908,NP_001036316,NP_611661,NP_730632,NP_995791,NP_648348,NP_523523
GO:BP	cellular response to stimulus	GO:0051716	9.71E-07	6.01268	2367	419	136	11782	NP_609582,NP_648993,NP_650369,NP_477160,NP_525069,NP_732407,NP_524918,NP_725196,NP_001036250,NP_001247214,NP_523927,NP_523564,NP_477318,NP_001261901,NP_001036375,NP_476768,NP_001285230,NP_651941,NP_001162750,NP_524097,NP_001096888,NP_524661,NP_001261535,NP_001259083,NP_996333,NP_476681,NP_001036766,NP_001245636,NP_727512,NP_524482,NP_476682,NP_524987,NP_651716,NP_996275,NP_001096916,NP_651061,NP_…
GO:BP	regulation of biological process	GO:0050789	9.87E-07	6.00555	4441	419	218	11782	NP_609582,NP_648993,NP_001188592,NP_650369,NP_001246374,NP_001246304,NP_477160,NP_525069,NP_732407,NP_524449,NP_524918,NP_725196,NP_001036250,NP_001247214,NP_523927,NP_001036319,NP_523564,NP_477318,NP_001245440,NP_001097163,NP_001261901,NP_001036375,NP_476768,NP_726724,NP_001285230,NP_651941,NP_652335,NP_609357,NP_001162750,NP_524097,NP_523916,NP_001096888,NP_724068,NP_511075,NP_001096864,NP_5248…
GO:BP	axonogenesis	GO:0007409	1.20827E-06	5.91784	339	419	37	11782	NP_648993,NP_477160,NP_725196,NP_523842,NP_001261901,NP_726724,NP_727441,NP_724068,NP_001096864,NP_001261535,NP_524887,NP_524987,NP_724696,NP_001138189,NP_001163785,NP_001259550,NP_732166,NP_523457,NP_001262211,NP_523535,NP_649200,NP_001247066,NP_788586,NP_523867,NP_523710,NP_524816,NP_476674,NP_652028,NP_001259453,NP_651619,NP_728123,NP_524055,NP_524454,NP_650233,NP_523580,NP_001286353,NP_001097…
GO:BP	system development	GO:0048731	1.31044E-06	5.88258	1535	419	99	11782	NP_648993,NP_001188592,NP_001246374,NP_001246304,NP_477160,NP_525069,NP_524449,NP_524918,NP_725196,NP_523842,NP_477318,NP_001261901,NP_726724,NP_001285230,NP_727441,NP_523916,NP_724068,NP_511075,NP_001096864,NP_732575,NP_524661,NP_001261535,NP_001259083,NP_996333,NP_001245636,NP_648642,NP_651000,NP_524887,NP_524987,NP_724696,NP_001286996,NP_996016,NP_996406,NP_001014540,NP_001138189,NP_725178,NP_…
GO:BP	transmembrane transport	GO:0055085	1.32697E-06	5.87714	873	419	67	11782	NP_648993,NP_001188592,NP_524108,NP_001246304,NP_609215,NP_001036250,NP_001247214,NP_523927,NP_001097163,NP_476768,NP_651941,NP_001162750,NP_610052,NP_732575,NP_608445,NP_609034,NP_524479,NP_651536,NP_001036766,NP_001245636,NP_524482,NP_001260059,NP_001284887,NP_001014641,NP_001033948,NP_001286795,NP_001138205,NP_001261733,NP_731632,NP_728558,NP_001096910,NP_001260675,NP_995719,NP_647771,NP_47742…
GO:BP	regulation of cellular process	GO:0050794	1.3675E-06	5.86407	4030	419	202	11782	NP_609582,NP_648993,NP_001188592,NP_650369,NP_001246374,NP_001246304,NP_477160,NP_525069,NP_732407,NP_524449,NP_524918,NP_725196,NP_001036250,NP_001247214,NP_523927,NP_001036319,NP_523564,NP_477318,NP_001245440,NP_001097163,NP_001261901,NP_001036375,NP_476768,NP_726724,NP_001285230,NP_651941,NP_001162750,NP_524097,NP_523916,NP_001096888,NP_724068,NP_511075,NP_001096864,NP_524877,NP_524661,NP_0012…
GO:BP	cell projection organization	GO:0030030	1.38711E-06	5.85789	740	419	60	11782	NP_609582,NP_648993,NP_001246374,NP_477160,NP_725196,NP_523842,NP_001261901,NP_726724,NP_727441,NP_523916,NP_724068,NP_001096864,NP_001261535,NP_001259083,NP_611426,NP_996333,NP_648642,NP_727512,NP_524887,NP_524987,NP_724696,NP_996016,NP_001014540,NP_001138189,NP_001163785,NP_001259550,NP_476977,NP_001263136,NP_732166,NP_609981,NP_651939,NP_523457,NP_001262211,NP_001189004,NP_523535,NP_649200,NP_…
GO:BP	regulation of G protein-coupled receptor signaling pathway	GO:0008277	1.5449E-06	5.8111	35	419	12	11782	NP_525069,NP_725196,NP_001162750,NP_476681,NP_001096916,NP_523720,NP_723271,NP_523976,NP_572951,NP_733417,NP_523710,NP_726260
GO:BP	positive regulation of monoatomic ion transmembrane transport	GO:0034767	1.5449E-06	5.8111	35	419	12	11782	NP_001188592,NP_001246304,NP_001097163,NP_609034,NP_001245636,NP_523710,NP_001137646,NP_610904,NP_477168,NP_477167,NP_609557,NP_652593
GO:BP	generation of neurons	GO:0048699	1.56497E-06	5.8055	896	419	68	11782	NP_648993,NP_001246374,NP_477160,NP_725196,NP_523842,NP_477318,NP_001261901,NP_726724,NP_727441,NP_523916,NP_724068,NP_001096864,NP_001261535,NP_001245636,NP_648642,NP_524887,NP_524987,NP_724696,NP_996016,NP_001014540,NP_001138189,NP_611804,NP_001163785,NP_722830,NP_722672,NP_001259550,NP_476977,NP_001263136,NP_995685,NP_732166,NP_788697,NP_523457,NP_001262211,NP_001189004,NP_476854,NP_477322,NP_…
GO:BP	plasma membrane bounded cell projection organization	GO:0120036	1.68987E-06	5.77215	725	419	59	11782	NP_609582,NP_648993,NP_001246374,NP_477160,NP_725196,NP_523842,NP_001261901,NP_726724,NP_727441,NP_523916,NP_724068,NP_001096864,NP_001261535,NP_001259083,NP_611426,NP_996333,NP_648642,NP_727512,NP_524887,NP_524987,NP_724696,NP_996016,NP_001014540,NP_001138189,NP_001163785,NP_001259550,NP_476977,NP_001263136,NP_732166,NP_609981,NP_523457,NP_001262211,NP_001189004,NP_523535,NP_649200,NP_001247066,…
GO:BP	positive regulation of transmembrane transport	GO:0034764	2.2436E-06	5.64905	36	419	12	11782	NP_001188592,NP_001246304,NP_001097163,NP_609034,NP_001245636,NP_523710,NP_001137646,NP_610904,NP_477168,NP_477167,NP_609557,NP_652593
GO:BP	positive regulation of monoatomic ion transport	GO:0043270	3.21487E-06	5.49284	37	419	12	11782	NP_001188592,NP_001246304,NP_001097163,NP_609034,NP_001245636,NP_523710,NP_001137646,NP_610904,NP_477168,NP_477167,NP_609557,NP_652593
GO:BP	potassium ion transmembrane transport	GO:0071805	3.62008E-06	5.44128	72	419	16	11782	NP_001188592,NP_732575,NP_001284887,NP_001033948,NP_001286795,NP_001260675,NP_001287643,NP_001137646,NP_728123,NP_524159,NP_610904,NP_477168,NP_477167,NP_609557,NP_572321,NP_652593
GO:BP	regulation of membrane potential	GO:0042391	4.79133E-06	5.31954	94	419	18	11782	NP_001188592,NP_725196,NP_001036250,NP_523927,NP_001245636,NP_524482,NP_001284887,NP_001014641,NP_001033948,NP_001138205,NP_731632,NP_001033881,NP_001286297,NP_001247164,NP_001137646,NP_729462,NP_728123,NP_572321
GO:BP	receptor-mediated endocytosis	GO:0006898	8.12115E-06	5.09038	66	419	15	11782	NP_609582,NP_648993,NP_477160,NP_525069,NP_476681,NP_476682,NP_788612,NP_722830,NP_001261527,NP_523457,NP_523976,NP_477322,NP_525063,NP_648214,NP_995619
GO:BP	detection of light stimulus involved in sensory perception	GO:0050962	8.32345E-06	5.0797	10	419	7	11782	NP_732407,NP_476768,NP_610052,NP_001245636,NP_476895,NP_609802,NP_726260
GO:BP	potassium ion transport	GO:0006813	8.35756E-06	5.07792	76	419	16	11782	NP_001188592,NP_732575,NP_001284887,NP_001033948,NP_001286795,NP_001260675,NP_001287643,NP_001137646,NP_728123,NP_524159,NP_610904,NP_477168,NP_477167,NP_609557,NP_572321,NP_652593
GO:BP	G protein-coupled receptor signaling pathway	GO:0007186	1.11285E-05	4.95356	243	419	29	11782	NP_525069,NP_725196,NP_477318,NP_476768,NP_001285230,NP_001162750,NP_524661,NP_476681,NP_996275,NP_001096916,NP_524411,NP_523720,NP_524368,NP_001259550,NP_476977,NP_728174,NP_723271,NP_523976,NP_572951,NP_001261320,NP_733417,NP_523710,NP_524173,NP_620471,NP_726260,NP_001260951,NP_663308,NP_648971,NP_476701
GO:BP	neuron projection morphogenesis	GO:0048812	1.15617E-05	4.93698	452	419	42	11782	NP_648993,NP_001246374,NP_477160,NP_725196,NP_523842,NP_001261901,NP_726724,NP_727441,NP_724068,NP_001096864,NP_001261535,NP_524887,NP_524987,NP_724696,NP_996016,NP_001138189,NP_001163785,NP_001259550,NP_732166,NP_523457,NP_001262211,NP_523535,NP_649200,NP_001247066,NP_788586,NP_523867,NP_523710,NP_524816,NP_476674,NP_652028,NP_001259453,NP_651619,NP_001247047,NP_728123,NP_524055,NP_524454,NP_001…
GO:BP	exocytosis	GO:0006887	1.24768E-05	4.9039	111	419	19	11782	NP_609582,NP_001245440,NP_523916,NP_524877,NP_996333,NP_001245636,NP_727629,NP_722830,NP_523687,NP_996489,NP_524475,NP_001036641,NP_001247164,NP_995619,NP_477464,NP_610908,NP_995815,NP_730632,NP_649303
GO:BP	regulated exocytosis	GO:0045055	1.25777E-05	4.9004	68	419	15	11782	NP_609582,NP_001245440,NP_523916,NP_524877,NP_996333,NP_727629,NP_523687,NP_524475,NP_001036641,NP_001247164,NP_995619,NP_477464,NP_610908,NP_995815,NP_730632
GO:BP	cell projection morphogenesis	GO:0048858	1.31546E-05	4.88092	454	419	42	11782	NP_648993,NP_001246374,NP_477160,NP_725196,NP_523842,NP_001261901,NP_726724,NP_727441,NP_724068,NP_001096864,NP_001261535,NP_524887,NP_524987,NP_724696,NP_996016,NP_001138189,NP_001163785,NP_001259550,NP_732166,NP_523457,NP_001262211,NP_523535,NP_649200,NP_001247066,NP_788586,NP_523867,NP_523710,NP_524816,NP_476674,NP_652028,NP_001259453,NP_651619,NP_001247047,NP_728123,NP_524055,NP_524454,NP_001…
GO:BP	plasma membrane bounded cell projection morphogenesis	GO:0120039	1.31546E-05	4.88092	454	419	42	11782	NP_648993,NP_001246374,NP_477160,NP_725196,NP_523842,NP_001261901,NP_726724,NP_727441,NP_724068,NP_001096864,NP_001261535,NP_524887,NP_524987,NP_724696,NP_996016,NP_001138189,NP_001163785,NP_001259550,NP_732166,NP_523457,NP_001262211,NP_523535,NP_649200,NP_001247066,NP_788586,NP_523867,NP_523710,NP_524816,NP_476674,NP_652028,NP_001259453,NP_651619,NP_001247047,NP_728123,NP_524055,NP_524454,NP_001…
GO:BP	regulation of transmembrane transporter activity	GO:0022898	1.63267E-05	4.7871	42	419	12	11782	NP_648993,NP_001188592,NP_001246304,NP_001097163,NP_995685,NP_523710,NP_001137646,NP_610904,NP_477168,NP_477167,NP_609557,NP_652593
GO:BP	regulation of transporter activity	GO:0032409	1.63267E-05	4.7871	42	419	12	11782	NP_648993,NP_001188592,NP_001246304,NP_001097163,NP_995685,NP_523710,NP_001137646,NP_610904,NP_477168,NP_477167,NP_609557,NP_652593
GO:BP	regulation of monoatomic ion transmembrane transporter activity	GO:0032412	1.63267E-05	4.7871	42	419	12	11782	NP_648993,NP_001188592,NP_001246304,NP_001097163,NP_995685,NP_523710,NP_001137646,NP_610904,NP_477168,NP_477167,NP_609557,NP_652593
GO:BP	cell part morphogenesis	GO:0032990	2.18485E-05	4.66058	462	419	42	11782	NP_648993,NP_001246374,NP_477160,NP_725196,NP_523842,NP_001261901,NP_726724,NP_727441,NP_724068,NP_001096864,NP_001261535,NP_524887,NP_524987,NP_724696,NP_996016,NP_001138189,NP_001163785,NP_001259550,NP_732166,NP_523457,NP_001262211,NP_523535,NP_649200,NP_001247066,NP_788586,NP_523867,NP_523710,NP_524816,NP_476674,NP_652028,NP_001259453,NP_651619,NP_001247047,NP_728123,NP_524055,NP_524454,NP_001…
GO:BP	cell morphogenesis involved in neuron differentiation	GO:0048667	2.53479E-05	4.59606	447	419	41	11782	NP_648993,NP_001246374,NP_477160,NP_725196,NP_523842,NP_001261901,NP_726724,NP_727441,NP_724068,NP_001096864,NP_001261535,NP_524887,NP_524987,NP_724696,NP_001138189,NP_001163785,NP_001259550,NP_732166,NP_523457,NP_001262211,NP_523535,NP_649200,NP_001247066,NP_788586,NP_523867,NP_523710,NP_524816,NP_476674,NP_652028,NP_001259453,NP_651619,NP_001247047,NP_728123,NP_524055,NP_524454,NP_001259347,NP_…
GO:BP	cellular localization	GO:0051641	2.97371E-05	4.5267	1277	419	83	11782	NP_609582,NP_001246374,NP_524108,NP_001246304,NP_609403,NP_477160,NP_525069,NP_524449,NP_524918,NP_001036319,NP_001245440,NP_476768,NP_523916,NP_511075,NP_001096864,NP_524877,NP_611426,NP_609034,NP_001036766,NP_001245636,NP_727512,NP_524887,NP_727629,NP_651061,NP_573001,NP_001033948,NP_996406,NP_001014540,NP_001097365,NP_722830,NP_001246227,NP_523687,NP_728573,NP_648944,NP_996489,NP_476977,NP_524…
GO:BP	organic substance transport	GO:0071702	2.97458E-05	4.52657	963	419	68	11782	NP_609582,NP_650369,NP_001246374,NP_524108,NP_001137653,NP_609403,NP_477160,NP_524449,NP_609215,NP_001245440,NP_609357,NP_001162750,NP_523916,NP_610052,NP_608445,NP_524877,NP_609034,NP_996333,NP_651536,NP_524887,NP_727629,NP_651061,NP_001033948,NP_610534,NP_001286795,NP_001097365,NP_722830,NP_728558,NP_523687,NP_572164,NP_524475,NP_477427,NP_523457,NP_610706,NP_609542,NP_648608,NP_650214,NP_64829…
GO:BP	inorganic cation transmembrane transport	GO:0098662	3.75693E-05	4.42517	319	419	33	11782	NP_648993,NP_001188592,NP_001246304,NP_609215,NP_001247214,NP_001097163,NP_476768,NP_001162750,NP_732575,NP_609034,NP_001036766,NP_001245636,NP_001284887,NP_001033948,NP_001286795,NP_001138205,NP_001260675,NP_995685,NP_609936,NP_476895,NP_650069,NP_609802,NP_001287643,NP_001137646,NP_728123,NP_524159,NP_610904,NP_477168,NP_477167,NP_611836,NP_609557,NP_572321,NP_652593
GO:BP	regulation of circadian rhythm	GO:0042752	4.683E-05	4.32948	108	419	18	11782	NP_525069,NP_732407,NP_649168,NP_996016,NP_001033948,NP_524368,NP_476977,NP_001286297,NP_476854,NP_572951,NP_001137646,NP_729462,NP_728123,NP_610904,NP_611836,NP_477195,NP_609557,NP_652593
GO:BP	neuromuscular junction development	GO:0007528	4.78991E-05	4.31967	186	419	24	11782	NP_648993,NP_001246374,NP_001246304,NP_524449,NP_001261901,NP_001096864,NP_732575,NP_001261535,NP_001259083,NP_001245636,NP_001286996,NP_996406,NP_001014540,NP_001138189,NP_001259550,NP_995685,NP_788697,NP_001262211,NP_788586,NP_001261892,NP_726474,NP_477026,NP_723158,NP_573075
GO:BP	photoreceptor cell maintenance	GO:0045494	4.87866E-05	4.3117	17	419	8	11782	NP_525069,NP_511075,NP_476681,NP_001096916,NP_001097365,NP_723271,NP_523976,NP_648214
GO:BP	rhodopsin metabolic process	GO:0046154	4.87866E-05	4.3117	17	419	8	11782	NP_650494,NP_001036766,NP_725178,NP_650307,NP_648214,NP_723277,NP_476656,NP_001247047
GO:BP	presynaptic active zone organization	GO:1990709	8.50992E-05	4.07007	18	419	8	11782	NP_001138189,NP_001163785,NP_001246227,NP_523687,NP_001262211,NP_001097660,NP_001246574,NP_648348
GO:BP	thermotaxis	GO:0043052	8.50992E-05	4.07007	18	419	8	11782	NP_525069,NP_725196,NP_523679,NP_524661,NP_001096916,NP_731632,NP_524368,NP_723277
GO:BP	cell morphogenesis involved in differentiation	GO:0000904	9.22611E-05	4.03498	486	419	42	11782	NP_648993,NP_001246374,NP_477160,NP_725196,NP_523842,NP_001261901,NP_726724,NP_727441,NP_724068,NP_001096864,NP_001261535,NP_524887,NP_524987,NP_724696,NP_001138189,NP_001163785,NP_001259550,NP_732166,NP_523457,NP_001262211,NP_523535,NP_649200,NP_001247066,NP_788586,NP_523867,NP_523710,NP_524816,NP_476674,NP_652028,NP_001259453,NP_651619,NP_001247047,NP_728123,NP_524055,NP_524454,NP_001259347,NP_…
GO:BP	positive regulation of transporter activity	GO:0032411	0.000103283	3.98597	32	419	10	11782	NP_001188592,NP_001246304,NP_001097163,NP_523710,NP_001137646,NP_610904,NP_477168,NP_477167,NP_609557,NP_652593
GO:BP	positive regulation of ion transmembrane transporter activity	GO:0032414	0.000103283	3.98597	32	419	10	11782	NP_001188592,NP_001246304,NP_001097163,NP_523710,NP_001137646,NP_610904,NP_477168,NP_477167,NP_609557,NP_652593
GO:BP	regulation of synapse structure or activity	GO:0050803	0.000108165	3.96591	194	419	24	11782	NP_609582,NP_648993,NP_001246374,NP_001246304,NP_524449,NP_001036250,NP_651941,NP_001096864,NP_001261535,NP_001259083,NP_001245636,NP_001286996,NP_996406,NP_001138189,NP_728573,NP_788697,NP_523457,NP_001262211,NP_995619,NP_788586,NP_001261892,NP_728123,NP_001246574,NP_001261000
GO:BP	axon guidance	GO:0007411	0.000160317	3.79502	274	419	29	11782	NP_648993,NP_477160,NP_725196,NP_523842,NP_726724,NP_727441,NP_724068,NP_524987,NP_724696,NP_001138189,NP_001163785,NP_732166,NP_001262211,NP_523535,NP_649200,NP_788586,NP_523867,NP_523710,NP_524816,NP_476674,NP_652028,NP_001259453,NP_651619,NP_524055,NP_524454,NP_650233,NP_523580,NP_001286353,NP_001097949
GO:BP	detection of stimulus	GO:0051606	0.000218062	3.66142	294	419	30	11782	NP_001246304,NP_525069,NP_732407,NP_725196,NP_001247214,NP_476768,NP_001285230,NP_001162750,NP_610052,NP_524661,NP_476681,NP_001245636,NP_001096916,NP_524411,NP_523720,NP_524368,NP_650307,NP_476895,NP_609802,NP_723271,NP_523976,NP_572951,NP_733417,NP_723277,NP_523710,NP_476656,NP_649520,NP_728123,NP_726260,NP_476701
GO:BP	import across plasma membrane	GO:0098739	0.000230929	3.63652	43	419	11	11782	NP_001247214,NP_610052,NP_732575,NP_001245636,NP_001286795,NP_001260675,NP_610706,NP_609542,NP_477168,NP_477167,NP_611836
GO:BP	regulation of cation channel activity	GO:2001257	0.000246019	3.60903	27	419	9	11782	NP_001188592,NP_001246304,NP_001097163,NP_995685,NP_523710,NP_001137646,NP_610904,NP_609557,NP_652593
GO:BP	synaptic vesicle exocytosis	GO:0016079	0.000278366	3.55538	63	419	13	11782	NP_001245440,NP_523916,NP_524877,NP_727629,NP_523687,NP_524475,NP_001036641,NP_001247164,NP_995619,NP_477464,NP_610908,NP_995815,NP_730632
GO:BP	neuron projection guidance	GO:0097485	0.000297068	3.52714	282	419	29	11782	NP_648993,NP_477160,NP_725196,NP_523842,NP_726724,NP_727441,NP_724068,NP_524987,NP_724696,NP_001138189,NP_001163785,NP_732166,NP_001262211,NP_523535,NP_649200,NP_788586,NP_523867,NP_523710,NP_524816,NP_476674,NP_652028,NP_001259453,NP_651619,NP_524055,NP_524454,NP_650233,NP_523580,NP_001286353,NP_001097949
GO:BP	learning or memory	GO:0007611	0.000347526	3.45901	163	419	21	11782	NP_001188592,NP_524449,NP_476768,NP_001096864,NP_001261535,NP_001259083,NP_727629,NP_001246227,NP_001259550,NP_476977,NP_730952,NP_001014598,NP_996321,NP_001246603,NP_724887,NP_001259453,NP_524378,NP_729462,NP_728123,NP_524159,NP_524454
GO:BP	cognition	GO:0050890	0.000385697	3.41375	164	419	21	11782	NP_001188592,NP_524449,NP_476768,NP_001096864,NP_001261535,NP_001259083,NP_727629,NP_001246227,NP_001259550,NP_476977,NP_730952,NP_001014598,NP_996321,NP_001246603,NP_724887,NP_001259453,NP_524378,NP_729462,NP_728123,NP_524159,NP_524454
GO:BP	regulation of multicellular organismal process	GO:0051239	0.000387791	3.4114	606	419	47	11782	NP_648993,NP_001188592,NP_001246374,NP_001246304,NP_477160,NP_732407,NP_001036375,NP_724068,NP_001261535,NP_001259083,NP_001245636,NP_476682,NP_649168,NP_001286996,NP_996016,NP_001033948,NP_996406,NP_001014540,NP_722830,NP_001259550,NP_476977,NP_001261527,NP_788697,NP_001286297,NP_001014598,NP_572951,NP_477322,NP_001247066,NP_523867,NP_476674,NP_001260404,NP_001137646,NP_001261892,NP_729462,NP_72…
GO:BP	macromolecule localization	GO:0033036	0.000397745	3.4004	1094	419	71	11782	NP_609582,NP_001246374,NP_001137653,NP_609403,NP_477160,NP_524449,NP_524918,NP_001245440,NP_476768,NP_609357,NP_001162750,NP_523916,NP_511075,NP_608445,NP_524877,NP_524661,NP_001259083,NP_609034,NP_524887,NP_724696,NP_727629,NP_651061,NP_996406,NP_610534,NP_001014540,NP_732598,NP_001097365,NP_722830,NP_523687,NP_996489,NP_476977,NP_524475,NP_001163695,NP_788697,NP_523457,NP_609542,NP_650214,NP_72…
GO:BP	cellular component morphogenesis	GO:0032989	0.000449693	3.34708	590	419	46	11782	NP_648993,NP_001246374,NP_477160,NP_725196,NP_523842,NP_001261901,NP_726724,NP_727441,NP_724068,NP_001096864,NP_001261535,NP_648642,NP_524887,NP_524987,NP_724696,NP_996016,NP_001138189,NP_001163785,NP_001259550,NP_732166,NP_523457,NP_001262211,NP_523535,NP_649200,NP_001247066,NP_788586,NP_001246603,NP_523867,NP_523710,NP_524816,NP_476674,NP_652028,NP_001260404,NP_001259453,NP_651619,NP_001247047,…
GO:BP	regulation of exocytosis	GO:0017157	0.000475381	3.32296	37	419	10	11782	NP_001245440,NP_996333,NP_727629,NP_523687,NP_996489,NP_524475,NP_001247164,NP_995619,NP_477464,NP_649303
GO:BP	positive regulation of cation channel activity	GO:2001259	0.000548484	3.26084	22	419	8	11782	NP_001188592,NP_001246304,NP_001097163,NP_523710,NP_001137646,NP_610904,NP_609557,NP_652593
GO:BP	cell development	GO:0048468	0.000557954	3.2534	1455	419	87	11782	NP_648993,NP_001188592,NP_001246374,NP_477160,NP_525069,NP_524918,NP_725196,NP_523842,NP_001261901,NP_726724,NP_609357,NP_727441,NP_523916,NP_724068,NP_001096864,NP_524661,NP_001261535,NP_001245636,NP_648642,NP_651000,NP_524887,NP_524987,NP_724696,NP_996016,NP_996406,NP_001014540,NP_001138189,NP_001163785,NP_722830,NP_722672,NP_001259550,NP_476977,NP_001263136,NP_524475,NP_995685,NP_732166,NP_788…
GO:BP	tissue homeostasis	GO:0001894	0.000592724	3.22715	67	419	13	11782	NP_525069,NP_476768,NP_511075,NP_732575,NP_476681,NP_001036766,NP_001096916,NP_001097365,NP_723271,NP_523976,NP_648214,NP_476674,NP_611661
GO:BP	regulation of signal transduction	GO:0009966	0.000712259	3.14736	838	419	58	11782	NP_648993,NP_477160,NP_525069,NP_524918,NP_725196,NP_523564,NP_001036375,NP_001162750,NP_001096888,NP_996333,NP_476681,NP_727512,NP_524987,NP_651716,NP_001096916,NP_996016,NP_573001,NP_996406,NP_523620,NP_001014540,NP_001163785,NP_722830,NP_523720,NP_001259550,NP_728573,NP_476977,NP_001188881,NP_001163695,NP_001261527,NP_620470,NP_001014598,NP_723271,NP_523976,NP_572951,NP_477322,NP_524634,NP_609…
GO:BP	chemotaxis	GO:0006935	0.000822066	3.08509	296	419	29	11782	NP_648993,NP_477160,NP_725196,NP_523842,NP_726724,NP_727441,NP_724068,NP_524987,NP_724696,NP_001138189,NP_001163785,NP_732166,NP_001262211,NP_523535,NP_649200,NP_788586,NP_523867,NP_523710,NP_524816,NP_476674,NP_652028,NP_001259453,NP_651619,NP_524055,NP_524454,NP_650233,NP_523580,NP_001286353,NP_001097949
GO:BP	regulation of circadian sleep/wake cycle	GO:0042749	0.000954947	3.02002	59	419	12	11782	NP_732407,NP_649168,NP_001033948,NP_476977,NP_572951,NP_001137646,NP_729462,NP_728123,NP_610904,NP_477195,NP_609557,NP_652593
GO:BP	cell junction assembly	GO:0034329	0.000993279	3.00293	234	419	25	11782	NP_648993,NP_001246374,NP_001246304,NP_524449,NP_001096864,NP_732575,NP_001261535,NP_001259083,NP_001245636,NP_001286996,NP_996406,NP_001014540,NP_001138189,NP_001163785,NP_788697,NP_001262211,NP_001261892,NP_524044,NP_477168,NP_477026,NP_723158,NP_573075,NP_609557,NP_648710,NP_001246574
GO:BP	cell morphogenesis	GO:0000902	0.00118163	2.92752	572	419	44	11782	NP_648993,NP_001246374,NP_477160,NP_725196,NP_523842,NP_001261901,NP_726724,NP_727441,NP_724068,NP_001096864,NP_001261535,NP_524887,NP_524987,NP_724696,NP_996016,NP_001138189,NP_001163785,NP_001259550,NP_732166,NP_523457,NP_001262211,NP_523535,NP_649200,NP_001247066,NP_525063,NP_788586,NP_523867,NP_523710,NP_524816,NP_476674,NP_652028,NP_001259453,NP_651619,NP_001247047,NP_728123,NP_524055,NP_524…
GO:BP	detection of light stimulus involved in visual perception	GO:0050908	0.00122209	2.9129	7	419	5	11782	NP_476768,NP_610052,NP_001245636,NP_476895,NP_609802
GO:BP	cytoskeletal matrix organization at active zone	GO:0048789	0.00122209	2.9129	7	419	5	11782	NP_573001,NP_001163785,NP_001246227,NP_523687,NP_001097660
GO:BP	eye pigment metabolic process	GO:0042441	0.00134675	2.87071	41	419	10	11782	NP_524108,NP_650494,NP_001036766,NP_725178,NP_650307,NP_725707,NP_648214,NP_723277,NP_476656,NP_001247047
GO:BP	pigment metabolic process involved in developmental pigmentation	GO:0043324	0.00134675	2.87071	41	419	10	11782	NP_524108,NP_650494,NP_001036766,NP_725178,NP_650307,NP_725707,NP_648214,NP_723277,NP_476656,NP_001247047
GO:BP	pigment metabolic process involved in pigmentation	GO:0043474	0.00134675	2.87071	41	419	10	11782	NP_524108,NP_650494,NP_001036766,NP_725178,NP_650307,NP_725707,NP_648214,NP_723277,NP_476656,NP_001247047
GO:BP	synapse assembly	GO:0007416	0.00138425	2.85879	177	419	21	11782	NP_648993,NP_001246374,NP_001246304,NP_524449,NP_001096864,NP_732575,NP_001261535,NP_001259083,NP_001245636,NP_001286996,NP_996406,NP_001014540,NP_001138189,NP_001163785,NP_788697,NP_001262211,NP_001261892,NP_477026,NP_723158,NP_573075,NP_001246574
GO:BP	sleep	GO:0030431	0.00151229	2.82036	84	419	14	11782	NP_732407,NP_001033948,NP_001259550,NP_476977,NP_572951,NP_001137646,NP_524378,NP_729462,NP_728123,NP_610904,NP_569869,NP_477195,NP_609557,NP_652593
GO:BP	regulation of endocytosis	GO:0030100	0.00167289	2.77653	62	419	12	11782	NP_609582,NP_648993,NP_525069,NP_524449,NP_001036319,NP_001036375,NP_476682,NP_788697,NP_523457,NP_611661,NP_730632,NP_523523
GO:BP	positive regulation of potassium ion transmembrane transporter activity	GO:1901018	0.00172248	2.76384	18	419	7	11782	NP_001188592,NP_001137646,NP_610904,NP_477168,NP_477167,NP_609557,NP_652593
GO:BP	membrane organization	GO:0061024	0.0017386	2.7598	307	419	29	11782	NP_001137653,NP_524449,NP_001162750,NP_511075,NP_524877,NP_996333,NP_001286996,NP_001138189,NP_523687,NP_001188881,NP_524475,NP_788697,NP_524157,NP_523457,NP_001262211,NP_001036641,NP_001247164,NP_524404,NP_649283,NP_995619,NP_477464,NP_724193,NP_610510,NP_608923,NP_995815,NP_730632,NP_995623,NP_995791,NP_648348
GO:BP	regulation of behavior	GO:0050795	0.00177645	2.75045	110	419	16	11782	NP_732407,NP_649168,NP_996016,NP_001033948,NP_001259550,NP_476977,NP_001014598,NP_572951,NP_001137646,NP_729462,NP_728123,NP_610904,NP_477195,NP_648971,NP_609557,NP_652593
GO:BP	cellular homeostasis	GO:0019725	0.00215388	2.66678	244	419	25	11782	NP_477160,NP_525069,NP_725196,NP_476768,NP_732575,NP_524877,NP_001261535,NP_001245636,NP_001286795,NP_001260675,NP_648847,NP_609936,NP_476895,NP_610706,NP_608786,NP_609802,NP_001287643,NP_001259043,NP_523710,NP_523784,NP_001097367,NP_572854,NP_477168,NP_477167,NP_995791
GO:BP	calcium ion transmembrane transport	GO:0070588	0.00238474	2.62256	64	419	12	11782	NP_001246304,NP_001247214,NP_001097163,NP_476768,NP_001162750,NP_001036766,NP_001245636,NP_995685,NP_609936,NP_476895,NP_609802,NP_001287643
GO:BP	circadian sleep/wake cycle	GO:0042745	0.00238474	2.62256	64	419	12	11782	NP_732407,NP_649168,NP_001033948,NP_476977,NP_572951,NP_001137646,NP_729462,NP_728123,NP_610904,NP_477195,NP_609557,NP_652593
GO:BP	regulation of potassium ion transmembrane transporter activity	GO:1901016	0.00264417	2.57771	19	419	7	11782	NP_001188592,NP_001137646,NP_610904,NP_477168,NP_477167,NP_609557,NP_652593
GO:BP	positive regulation of potassium ion transmembrane transport	GO:1901381	0.00264417	2.57771	19	419	7	11782	NP_001188592,NP_001137646,NP_610904,NP_477168,NP_477167,NP_609557,NP_652593
GO:BP	positive regulation of potassium ion transport	GO:0043268	0.00264417	2.57771	19	419	7	11782	NP_001188592,NP_001137646,NP_610904,NP_477168,NP_477167,NP_609557,NP_652593
GO:BP	synaptic vesicle localization	GO:0097479	0.00325558	2.48737	27	419	8	11782	NP_001246374,NP_001036319,NP_523916,NP_001163785,NP_728573,NP_001036641,NP_610908,NP_001036316
GO:BP	chemical homeostasis	GO:0048878	0.00356462	2.44799	301	419	28	11782	NP_525069,NP_724890,NP_477318,NP_476768,NP_609357,NP_732575,NP_651061,NP_001286795,NP_732598,NP_728558,NP_001260675,NP_001188881,NP_609936,NP_476895,NP_609542,NP_524493,NP_608786,NP_609802,NP_001287643,NP_001259043,NP_523784,NP_523401,NP_001097367,NP_572854,NP_477168,NP_477167,NP_569869,NP_001286353
GO:BP	synaptic assembly at neuromuscular junction	GO:0051124	0.0037852	2.42191	144	419	18	11782	NP_001246374,NP_001246304,NP_524449,NP_001096864,NP_732575,NP_001261535,NP_001259083,NP_001245636,NP_001286996,NP_996406,NP_001014540,NP_001138189,NP_788697,NP_001262211,NP_001261892,NP_477026,NP_723158,NP_573075
GO:BP	circadian rhythm	GO:0007623	0.00395343	2.40303	220	419	23	11782	NP_525069,NP_732407,NP_524918,NP_649168,NP_996016,NP_001033948,NP_996406,NP_523620,NP_524368,NP_001259550,NP_476977,NP_001286297,NP_476854,NP_572951,NP_001137646,NP_729462,NP_728123,NP_610904,NP_523876,NP_611836,NP_477195,NP_609557,NP_652593
GO:BP	positive regulation of cellular process	GO:0048522	0.0039547	2.40289	1733	419	96	11782	NP_609582,NP_648993,NP_001188592,NP_001246374,NP_001246304,NP_477160,NP_525069,NP_524449,NP_524918,NP_523564,NP_001245440,NP_001097163,NP_001036375,NP_726724,NP_523916,NP_524661,NP_001261535,NP_001259083,NP_609034,NP_996333,NP_001245636,NP_648642,NP_651000,NP_727512,NP_476682,NP_524987,NP_651716,NP_001286996,NP_651061,NP_996016,NP_573001,NP_996406,NP_523620,NP_001014540,NP_732598,NP_001138189,NP_…
GO:BP	cellular lipid metabolic process	GO:0044255	0.00424571	2.37205	447	419	36	11782	NP_525069,NP_730369,NP_001285230,NP_730611,NP_001162750,NP_511075,NP_524661,NP_477405,NP_726435,NP_724696,NP_996275,NP_001096916,NP_651061,NP_728588,NP_650307,NP_001188881,NP_001285717,NP_569962,NP_524157,NP_649294,NP_732761,NP_573135,NP_001285185,NP_573361,NP_572869,NP_609029,NP_723277,NP_731872,NP_523784,NP_611463,NP_001097367,NP_001247047,NP_477376,NP_523749,NP_648971,NP_650547
GO:BP	positive regulation of secretion by cell	GO:1903532	0.00475854	2.32253	37	419	9	11782	NP_001246374,NP_001245440,NP_651061,NP_722830,NP_728558,NP_609542,NP_650214,NP_001097758,NP_648348
GO:BP	developmental growth	GO:0048589	0.00504701	2.29697	377	419	32	11782	NP_609582,NP_001188592,NP_001246374,NP_001246304,NP_524449,NP_001036375,NP_726724,NP_724068,NP_001096864,NP_732575,NP_001261535,NP_001259083,NP_001245636,NP_001286996,NP_996406,NP_001014540,NP_001138189,NP_001163785,NP_001259550,NP_476977,NP_788697,NP_523457,NP_001262211,NP_001189004,NP_001261892,NP_728123,NP_524173,NP_477026,NP_723158,NP_573075,NP_730632,NP_995791
GO:BP	synaptic vesicle membrane organization	GO:0048499	0.00510967	2.29161	14	419	6	11782	NP_524877,NP_001138189,NP_523687,NP_524475,NP_001262211,NP_001036641
GO:BP	rhythmic process	GO:0048511	0.0053642	2.2705	224	419	23	11782	NP_525069,NP_732407,NP_524918,NP_649168,NP_996016,NP_001033948,NP_996406,NP_523620,NP_524368,NP_001259550,NP_476977,NP_001286297,NP_476854,NP_572951,NP_001137646,NP_729462,NP_728123,NP_610904,NP_523876,NP_611836,NP_477195,NP_609557,NP_652593
GO:BP	regulation of potassium ion transmembrane transport	GO:1901379	0.00573604	2.24139	21	419	7	11782	NP_001188592,NP_001137646,NP_610904,NP_477168,NP_477167,NP_609557,NP_652593
GO:BP	phosphorus metabolic process	GO:0006793	0.00578562	2.23765	1067	419	66	11782	NP_609582,NP_650369,NP_525069,NP_724890,NP_524918,NP_001285233,NP_523564,NP_001261901,NP_001036375,NP_730611,NP_001162750,NP_524097,NP_727441,NP_511075,NP_524661,NP_001259083,NP_477405,NP_726435,NP_476682,NP_724696,NP_477213,NP_996275,NP_001096916,NP_996406,NP_001014540,NP_732598,NP_611218,NP_651515,NP_722672,NP_609154,NP_001259550,NP_572740,NP_476977,NP_524603,NP_001285717,NP_569962,NP_524157,NP…
GO:BP	glycerolipid metabolic process	GO:0046486	0.00685042	2.16428	180	419	20	11782	NP_525069,NP_001162750,NP_511075,NP_524661,NP_724696,NP_996275,NP_001096916,NP_001188881,NP_001285717,NP_569962,NP_524157,NP_649294,NP_573135,NP_573361,NP_572869,NP_609029,NP_731872,NP_523784,NP_611463,NP_001097367
GO:BP	response to light intensity	GO:0009642	0.00691006	2.16052	9	419	5	11782	NP_001036250,NP_001033948,NP_723271,NP_523976,NP_523710
GO:BP	export across plasma membrane	GO:0140115	0.00691006	2.16052	9	419	5	11782	NP_732575,NP_001260675,NP_610230,NP_477168,NP_477167
GO:BP	establishment of localization in cell	GO:0051649	0.00709901	2.1488	901	419	58	11782	NP_609582,NP_001246374,NP_524108,NP_001246304,NP_609403,NP_477160,NP_524449,NP_001036319,NP_001245440,NP_523916,NP_001096864,NP_524877,NP_611426,NP_609034,NP_001245636,NP_727512,NP_524887,NP_727629,NP_573001,NP_001033948,NP_996406,NP_001097365,NP_722830,NP_001246227,NP_523687,NP_728573,NP_648944,NP_476977,NP_524475,NP_651939,NP_788697,NP_523457,NP_650214,NP_001036641,NP_723271,NP_477322,NP_001247…
GO:BP	positive regulation of signaling	GO:0023056	0.00738082	2.1319	477	419	37	11782	NP_001246374,NP_477160,NP_524918,NP_523564,NP_001036375,NP_001259083,NP_996333,NP_727512,NP_524987,NP_651716,NP_651061,NP_996016,NP_573001,NP_523620,NP_722830,NP_728558,NP_728573,NP_476977,NP_001188881,NP_001163695,NP_001261527,NP_620470,NP_609542,NP_650214,NP_001014598,NP_001247164,NP_524634,NP_525063,NP_524080,NP_724887,NP_001097758,NP_569983,NP_609084,NP_001286353,NP_611900,NP_648348,NP_001097…
GO:BP	positive regulation of secretion	GO:0051047	0.00760961	2.11864	39	419	9	11782	NP_001246374,NP_001245440,NP_651061,NP_722830,NP_728558,NP_609542,NP_650214,NP_001097758,NP_648348
GO:BP	regulation of circadian sleep/wake cycle, sleep	GO:0045187	0.00765144	2.11626	49	419	10	11782	NP_732407,NP_001033948,NP_476977,NP_572951,NP_001137646,NP_728123,NP_610904,NP_477195,NP_609557,NP_652593
GO:BP	positive regulation of cell communication	GO:0010647	0.00811832	2.09053	479	419	37	11782	NP_001246374,NP_477160,NP_524918,NP_523564,NP_001036375,NP_001259083,NP_996333,NP_727512,NP_524987,NP_651716,NP_651061,NP_996016,NP_573001,NP_523620,NP_722830,NP_728558,NP_728573,NP_476977,NP_001188881,NP_001163695,NP_001261527,NP_620470,NP_609542,NP_650214,NP_001014598,NP_001247164,NP_524634,NP_525063,NP_524080,NP_724887,NP_001097758,NP_569983,NP_609084,NP_001286353,NP_611900,NP_648348,NP_001097…
GO:BP	rhodopsin biosynthetic process	GO:0016063	0.00826132	2.08295	15	419	6	11782	NP_650494,NP_001036766,NP_725178,NP_650307,NP_723277,NP_476656
GO:BP	regulation of sodium ion transport	GO:0002028	0.00826132	2.08295	15	419	6	11782	NP_648993,NP_652335,NP_647867,NP_649959,NP_477168,NP_477167
GO:BP	phototransduction, UV	GO:0007604	0.00851676	2.06973	5	419	4	11782	NP_524411,NP_650307,NP_723271,NP_476701
GO:BP	metarhodopsin inactivation	GO:0016060	0.00851676	2.06973	5	419	4	11782	NP_725196,NP_476681,NP_523976,NP_523710
GO:BP	cellular macromolecule localization	GO:0070727	0.00877507	2.05675	886	419	57	11782	NP_609582,NP_001246374,NP_609403,NP_477160,NP_524449,NP_524918,NP_001245440,NP_476768,NP_523916,NP_511075,NP_524877,NP_609034,NP_524887,NP_727629,NP_651061,NP_996406,NP_001014540,NP_001097365,NP_722830,NP_523687,NP_996489,NP_476977,NP_524475,NP_001163695,NP_788697,NP_523457,NP_609542,NP_650214,NP_723271,NP_477322,NP_001247164,NP_725707,NP_524634,NP_001137785,NP_649283,NP_001245408,NP_995619,NP_00…
GO:BP	import into cell	GO:0098657	0.00926482	2.03316	50	419	10	11782	NP_001247214,NP_610052,NP_732575,NP_001245636,NP_001286795,NP_001260675,NP_609542,NP_477168,NP_477167,NP_611836
GO:BP	multicellular organism development	GO:0007275	0.00955663	2.0197	2447	419	124	11782	NP_648993,NP_001188592,NP_001246374,NP_001246304,NP_477160,NP_525069,NP_524449,NP_524918,NP_725196,NP_523842,NP_477318,NP_001261901,NP_001036375,NP_726724,NP_001285230,NP_609357,NP_524097,NP_727441,NP_523916,NP_724068,NP_511075,NP_001096864,NP_732575,NP_524661,NP_001261535,NP_001259083,NP_609034,NP_996333,NP_001245636,NP_648642,NP_651000,NP_524887,NP_524987,NP_724696,NP_477213,NP_001286996,NP_996…
GO:BP	phospholipid metabolic process	GO:0006644	0.00956065	2.01951	184	419	20	11782	NP_525069,NP_001162750,NP_511075,NP_524661,NP_477405,NP_726435,NP_724696,NP_001096916,NP_001285717,NP_569962,NP_524157,NP_649294,NP_573135,NP_001285185,NP_573361,NP_572869,NP_609029,NP_731872,NP_477376,NP_650547
GO:BP	anatomical structure homeostasis	GO:0060249	0.00964669	2.01562	85	419	13	11782	NP_525069,NP_476768,NP_511075,NP_732575,NP_476681,NP_001036766,NP_001096916,NP_001097365,NP_723271,NP_523976,NP_648214,NP_476674,NP_611661
GO:BP	circadian behavior	GO:0048512	0.00973024	2.01188	125	419	16	11782	NP_732407,NP_524918,NP_649168,NP_996016,NP_001033948,NP_996406,NP_523620,NP_476977,NP_572951,NP_001137646,NP_729462,NP_728123,NP_610904,NP_477195,NP_609557,NP_652593
GO:BP	clathrin-dependent endocytosis	GO:0072583	0.0102072	1.99109	31	419	8	11782	NP_477160,NP_525069,NP_476682,NP_788612,NP_001261527,NP_523457,NP_477322,NP_995619
GO:BP	rhythmic behavior	GO:0007622	0.0107887	1.96703	126	419	16	11782	NP_732407,NP_524918,NP_649168,NP_996016,NP_001033948,NP_996406,NP_523620,NP_476977,NP_572951,NP_001137646,NP_729462,NP_728123,NP_610904,NP_477195,NP_609557,NP_652593
GO:BP	positive regulation of biological process	GO:0048518	0.0108299	1.96538	1941	419	103	11782	NP_609582,NP_648993,NP_001188592,NP_001246374,NP_001246304,NP_477160,NP_525069,NP_524449,NP_524918,NP_523564,NP_001245440,NP_001097163,NP_001036375,NP_726724,NP_523916,NP_524661,NP_001261535,NP_001259083,NP_609034,NP_996333,NP_001245636,NP_648642,NP_651000,NP_727512,NP_476682,NP_524987,NP_724696,NP_651716,NP_001286996,NP_651061,NP_996016,NP_573001,NP_001033948,NP_996406,NP_523620,NP_001014540,NP_…
GO:BP	phosphate-containing compound metabolic process	GO:0006796	0.0113357	1.94555	1045	419	64	11782	NP_609582,NP_650369,NP_525069,NP_724890,NP_524918,NP_001285233,NP_523564,NP_001261901,NP_001036375,NP_730611,NP_001162750,NP_524097,NP_727441,NP_511075,NP_524661,NP_001259083,NP_477405,NP_726435,NP_476682,NP_724696,NP_477213,NP_996275,NP_001096916,NP_996406,NP_001014540,NP_732598,NP_611218,NP_651515,NP_722672,NP_609154,NP_001259550,NP_476977,NP_524603,NP_001285717,NP_569962,NP_524157,NP_728249,NP…
GO:BP	cell differentiation	GO:0030154	0.0123989	1.90662	1780	419	96	11782	NP_648993,NP_001188592,NP_001246374,NP_477160,NP_525069,NP_524918,NP_725196,NP_523842,NP_477318,NP_001261901,NP_726724,NP_001285230,NP_609357,NP_727441,NP_523916,NP_724068,NP_001096864,NP_524661,NP_001261535,NP_001245636,NP_648642,NP_651000,NP_524887,NP_524987,NP_724696,NP_996016,NP_996406,NP_001014540,NP_001138189,NP_611804,NP_001163785,NP_722830,NP_722672,NP_001259550,NP_476977,NP_001263136,NP_…
GO:BP	nitrogen compound transport	GO:0071705	0.0130449	1.88456	771	419	51	11782	NP_609582,NP_650369,NP_001246374,NP_524108,NP_609403,NP_477160,NP_609215,NP_001245440,NP_523916,NP_610052,NP_524877,NP_609034,NP_996333,NP_651536,NP_524887,NP_727629,NP_651061,NP_001033948,NP_001286795,NP_001097365,NP_722830,NP_728558,NP_523687,NP_572164,NP_524475,NP_477427,NP_523457,NP_609542,NP_648608,NP_650214,NP_723271,NP_001247164,NP_725707,NP_524634,NP_001137785,NP_001245408,NP_995619,NP_47…
GO:BP	regulation of protein secretion	GO:0050708	0.0131907	1.87973	32	419	8	11782	NP_609582,NP_001246374,NP_524887,NP_727629,NP_651061,NP_722830,NP_609542,NP_650214
GO:BP	eye pigmentation	GO:0048069	0.0133892	1.87324	52	419	10	11782	NP_524108,NP_650494,NP_001036766,NP_725178,NP_650307,NP_725707,NP_648214,NP_723277,NP_476656,NP_001247047
GO:BP	circadian sleep/wake cycle, sleep	GO:0050802	0.0133892	1.87324	52	419	10	11782	NP_732407,NP_001033948,NP_476977,NP_572951,NP_001137646,NP_728123,NP_610904,NP_477195,NP_609557,NP_652593
GO:BP	locomotory behavior	GO:0007626	0.0142906	1.84495	189	419	20	11782	NP_001246374,NP_525069,NP_732407,NP_524918,NP_725196,NP_477318,NP_732575,NP_728422,NP_001245636,NP_996016,NP_001033948,NP_996406,NP_523620,NP_001246227,NP_609802,NP_523535,NP_995619,NP_728123,NP_001259347,NP_724495
GO:BP	protein localization	GO:0008104	0.014925	1.82609	838	419	54	11782	NP_609582,NP_001246374,NP_609403,NP_477160,NP_524449,NP_001245440,NP_476768,NP_523916,NP_511075,NP_524877,NP_609034,NP_524887,NP_727629,NP_651061,NP_996406,NP_001014540,NP_001097365,NP_722830,NP_523687,NP_996489,NP_524475,NP_001163695,NP_788697,NP_523457,NP_609542,NP_650214,NP_723271,NP_477322,NP_001247164,NP_725707,NP_524634,NP_001137785,NP_649283,NP_001245408,NP_001246603,NP_648589,NP_724887,NP…
GO:BP	regulation of potassium ion transport	GO:0043266	0.0155624	1.80792	24	419	7	11782	NP_001188592,NP_001137646,NP_610904,NP_477168,NP_477167,NP_609557,NP_652593
GO:BP	synaptic vesicle transport	GO:0048489	0.0155624	1.80792	24	419	7	11782	NP_001246374,NP_001036319,NP_523916,NP_728573,NP_001036641,NP_610908,NP_001036316
GO:BP	motor neuron axon guidance	GO:0008045	0.017566	1.75533	77	419	12	11782	NP_524987,NP_001138189,NP_001262211,NP_523535,NP_524816,NP_652028,NP_001259453,NP_651619,NP_524055,NP_650233,NP_523580,NP_001286353
GO:BP	amine transport	GO:0015837	0.0192249	1.71614	17	419	6	11782	NP_524108,NP_996333,NP_001033948,NP_995619,NP_477464,NP_001097758
GO:BP	receptor internalization	GO:0031623	0.0192249	1.71614	17	419	6	11782	NP_609582,NP_648993,NP_476681,NP_722830,NP_523976,NP_525063
GO:BP	organophosphate metabolic process	GO:0019637	0.0215957	1.66563	481	419	36	11782	NP_650369,NP_525069,NP_724890,NP_001285233,NP_730611,NP_001162750,NP_727441,NP_511075,NP_524661,NP_477405,NP_726435,NP_724696,NP_001096916,NP_996406,NP_611218,NP_651515,NP_001259550,NP_524603,NP_001285717,NP_569962,NP_524157,NP_728249,NP_649294,NP_573135,NP_001261320,NP_001285185,NP_573361,NP_572869,NP_609029,NP_523988,NP_731872,NP_477228,NP_727648,NP_477376,NP_524173,NP_650547
GO:BP	regulation of synapse organization	GO:0050807	0.0216648	1.66425	163	419	18	11782	NP_609582,NP_648993,NP_001246374,NP_001246304,NP_524449,NP_001096864,NP_001261535,NP_001259083,NP_001245636,NP_001286996,NP_996406,NP_001138189,NP_728573,NP_788697,NP_001262211,NP_788586,NP_001261892,NP_001246574
GO:BP	organic hydroxy compound metabolic process	GO:1901615	0.022345	1.65082	211	419	21	11782	NP_609357,NP_523679,NP_477405,NP_651000,NP_650307,NP_569962,NP_649294,NP_523976,NP_573135,NP_523535,NP_572869,NP_649347,NP_731872,NP_523784,NP_611463,NP_001097367,NP_572543,NP_609852,NP_724495,NP_995791,NP_650547
GO:BP	metal ion homeostasis	GO:0055065	0.02369	1.62543	134	419	16	11782	NP_525069,NP_476768,NP_732575,NP_001286795,NP_001260675,NP_609936,NP_476895,NP_608786,NP_609802,NP_001287643,NP_001259043,NP_523401,NP_572854,NP_477168,NP_477167,NP_001286353
GO:BP	maintenance of presynaptic active zone structure	GO:0048790	0.0238794	1.62198	11	419	5	11782	NP_001138189,NP_001163785,NP_001246227,NP_523687,NP_001262211
GO:BP	detection of UV	GO:0009589	0.0248309	1.60501	6	419	4	11782	NP_524411,NP_650307,NP_723271,NP_476701
GO:BP	cellular developmental process	GO:0048869	0.0264218	1.57804	1813	419	96	11782	NP_648993,NP_001188592,NP_001246374,NP_477160,NP_525069,NP_524918,NP_725196,NP_523842,NP_477318,NP_001261901,NP_726724,NP_001285230,NP_609357,NP_727441,NP_523916,NP_724068,NP_001096864,NP_524661,NP_001261535,NP_001245636,NP_648642,NP_651000,NP_524887,NP_524987,NP_724696,NP_996016,NP_996406,NP_001014540,NP_001138189,NP_611804,NP_001163785,NP_722830,NP_722672,NP_001259550,NP_476977,NP_001263136,NP_…
GO:BP	inorganic ion homeostasis	GO:0098771	0.0285413	1.54453	136	419	16	11782	NP_525069,NP_476768,NP_732575,NP_001286795,NP_001260675,NP_609936,NP_476895,NP_608786,NP_609802,NP_001287643,NP_001259043,NP_523401,NP_572854,NP_477168,NP_477167,NP_001286353
GO:BP	circadian sleep/wake cycle process	GO:0022410	0.0311796	1.50613	57	419	10	11782	NP_732407,NP_001033948,NP_476977,NP_572951,NP_001137646,NP_728123,NP_610904,NP_477195,NP_609557,NP_652593
GO:BP	Ras protein signal transduction	GO:0007265	0.0339524	1.46913	153	419	17	11782	NP_001036375,NP_001096888,NP_996333,NP_996016,NP_573001,NP_652073,NP_001163785,NP_523687,NP_523457,NP_730952,NP_525063,NP_649347,NP_724887,NP_569983,NP_609084,NP_569869,NP_649303
GO:BP	anatomical structure morphogenesis	GO:0009653	0.0341188	1.46701	1587	419	86	11782	NP_648993,NP_001246374,NP_477160,NP_525069,NP_725196,NP_523842,NP_477318,NP_001261901,NP_001036375,NP_726724,NP_609357,NP_524097,NP_727441,NP_724068,NP_001096864,NP_732575,NP_524661,NP_001261535,NP_609034,NP_648642,NP_651000,NP_524887,NP_524987,NP_724696,NP_996016,NP_996406,NP_001014540,NP_001138189,NP_611804,NP_001163785,NP_722672,NP_001259550,NP_476977,NP_001188881,NP_001263136,NP_524475,NP_732…
GO:BP	cellular component maintenance	GO:0043954	0.0364016	1.43888	27	419	7	11782	NP_609582,NP_001138189,NP_001163785,NP_001246227,NP_523687,NP_001262211,NP_524404
GO:BP	lipid metabolic process	GO:0006629	0.0376807	1.42388	614	419	42	11782	NP_525069,NP_730369,NP_001285230,NP_609357,NP_730611,NP_001162750,NP_511075,NP_524661,NP_477405,NP_726435,NP_724696,NP_996275,NP_001096916,NP_651061,NP_732598,NP_728588,NP_650307,NP_001188881,NP_001285717,NP_569962,NP_524157,NP_649294,NP_524493,NP_732761,NP_573135,NP_001285185,NP_573361,NP_572869,NP_609029,NP_723277,NP_650915,NP_731872,NP_523784,NP_609814,NP_611463,NP_001097367,NP_001247047,NP_47…
GO:BP	regulation of amine transport	GO:0051952	0.0397426	1.40074	12	419	5	11782	NP_996333,NP_001033948,NP_995619,NP_477464,NP_001097758
GO:BP	cellular metal ion homeostasis	GO:0006875	0.0413317	1.38372	97	419	13	11782	NP_525069,NP_476768,NP_732575,NP_001260675,NP_609936,NP_476895,NP_608786,NP_609802,NP_001287643,NP_001259043,NP_572854,NP_477168,NP_477167
GO:BP	cellular component organization	GO:0016043	0.0432346	1.36417	3160	419	149	11782	NP_609582,NP_648993,NP_001246374,NP_001137653,NP_001246304,NP_477160,NP_525069,NP_524449,NP_724890,NP_725196,NP_523842,NP_001036319,NP_001261901,NP_001036375,NP_476768,NP_726724,NP_001162750,NP_727441,NP_523916,NP_724068,NP_511075,NP_001096864,NP_732575,NP_524877,NP_001261535,NP_001259083,NP_611426,NP_996333,NP_001245636,NP_648642,NP_727512,NP_524887,NP_476682,NP_524987,NP_724696,NP_727629,NP_001…
GO:BP	intracellular signal transduction	GO:0035556	0.044163	1.35494	722	419	47	11782	NP_477160,NP_525069,NP_001261901,NP_001036375,NP_001096888,NP_996333,NP_001245636,NP_476682,NP_996275,NP_001096916,NP_996016,NP_573001,NP_001014540,NP_652073,NP_001163785,NP_523687,NP_001259550,NP_728573,NP_476977,NP_001188881,NP_524603,NP_995685,NP_523457,NP_730952,NP_476895,NP_722676,NP_001014598,NP_001261320,NP_523535,NP_733417,NP_525063,NP_649347,NP_001287643,NP_001246603,NP_524080,NP_523710,…
GO:BP	cytoskeleton organization	GO:0007010	0.0456772	1.3403	702	419	46	11782	NP_609582,NP_648993,NP_477160,NP_523842,NP_001036375,NP_726724,NP_001096864,NP_001261535,NP_996333,NP_648642,NP_727512,NP_001286996,NP_573001,NP_996406,NP_001036716,NP_001014540,NP_001163785,NP_001246227,NP_523687,NP_648944,NP_476977,NP_569962,NP_788697,NP_001262211,NP_732761,NP_001188934,NP_001014598,NP_723271,NP_524404,NP_001137785,NP_996321,NP_001246603,NP_523710,NP_724887,NP_001097660,NP_0012…
GO:BP	chemical synaptic transmission, postsynaptic	GO:0099565	0.0470631	1.32732	28	419	7	11782	NP_523927,NP_524482,NP_001014641,NP_731632,NP_001286297,NP_001137646,NP_729462
GO:BP	excitatory postsynaptic potential	GO:0060079	0.0470631	1.32732	28	419	7	11782	NP_523927,NP_524482,NP_001014641,NP_731632,NP_001286297,NP_001137646,NP_729462
GO:BP	vesicle localization	GO:0051648	0.0479427	1.31928	72	419	11	11782	NP_001246374,NP_477160,NP_001036319,NP_523916,NP_001163785,NP_722830,NP_728573,NP_001036641,NP_610908,NP_001036316,NP_001261000
GO:BP	calcium ion transport	GO:0006816	0.0486458	1.31295	85	419	12	11782	NP_001246304,NP_001247214,NP_001097163,NP_476768,NP_001162750,NP_001036766,NP_001245636,NP_995685,NP_609936,NP_476895,NP_609802,NP_001287643
GO:BP	vesicle fusion	GO:0006906	0.0494931	1.30546	60	419	10	11782	NP_524877,NP_996333,NP_523687,NP_524475,NP_523457,NP_001036641,NP_995619,NP_477464,NP_995815,NP_730632
GO:CC	plasma membrane	GO:0005886	9.13E-30	29.0396	1510	434	147	12080	NP_609582,NP_648993,NP_001188592,NP_650369,NP_524108,NP_001137653,NP_001246304,NP_525069,NP_609215,NP_523417,NP_725196,NP_001036250,NP_001247214,NP_523927,NP_001097163,NP_001036375,NP_476768,NP_001285230,NP_651941,NP_609357,NP_001162750,NP_523916,NP_610052,NP_724068,NP_511075,NP_732575,NP_001261535,NP_001259083,NP_996333,NP_001036766,NP_001245636,NP_524482,NP_476682,NP_724696,NP_727629,NP_651716,…
GO:CC	cell periphery	GO:0071944	2.35E-28	27.6286	1915	434	166	12080	NP_609582,NP_648993,NP_001188592,NP_650369,NP_524108,NP_001137653,NP_001246304,NP_477160,NP_525069,NP_609215,NP_523417,NP_725196,NP_001036250,NP_001247214,NP_523927,NP_001036319,NP_001097163,NP_001036375,NP_476768,NP_001285230,NP_651941,NP_609357,NP_001162750,NP_523916,NP_610052,NP_724068,NP_511075,NP_732575,NP_001261535,NP_001259083,NP_996333,NP_001036766,NP_001245636,NP_648642,NP_524482,NP_4766…
GO:CC	synapse	GO:0045202	2.09E-27	26.6789	442	434	74	12080	NP_609582,NP_648993,NP_001246374,NP_524108,NP_001246304,NP_524449,NP_001036250,NP_001247214,NP_523927,NP_001036319,NP_001245440,NP_726724,NP_001285230,NP_651941,NP_523916,NP_610052,NP_001096864,NP_732575,NP_524877,NP_001261535,NP_001259083,NP_996333,NP_651536,NP_001245636,NP_524482,NP_724696,NP_727629,NP_001286996,NP_001014641,NP_573001,NP_996406,NP_001014540,NP_001286795,NP_001138189,NP_731632,N…
GO:CC	membrane	GO:0016020	4.44E-24	23.3527	4390	434	265	12080	NP_609582,NP_648993,NP_001188592,NP_650369,NP_524108,NP_001137653,NP_001246304,NP_525069,NP_524449,NP_609215,NP_523417,NP_725196,NP_001036250,NP_001247214,NP_523927,NP_730369,NP_477318,NP_001245440,NP_001097163,NP_723117,NP_001036375,NP_476768,NP_001285230,NP_651941,NP_652335,NP_609357,NP_001162750,NP_523916,NP_610052,NP_724068,NP_511075,NP_732575,NP_608445,NP_524661,NP_001261535,NP_001259083,NP_…
GO:CC	cell junction	GO:0030054	1.58E-23	22.8008	602	434	81	12080	NP_609582,NP_648993,NP_001246374,NP_524108,NP_001246304,NP_524449,NP_001036250,NP_001247214,NP_523927,NP_001036319,NP_001245440,NP_001036375,NP_726724,NP_001285230,NP_651941,NP_523916,NP_610052,NP_724068,NP_001096864,NP_732575,NP_524877,NP_001261535,NP_001259083,NP_996333,NP_651536,NP_001245636,NP_524482,NP_724696,NP_727629,NP_001286996,NP_001014641,NP_573001,NP_996406,NP_001014540,NP_001286795,N…
GO:CC	plasma membrane bounded cell projection	GO:0120025	2.18E-20	19.6613	794	434	89	12080	NP_609582,NP_648993,NP_001246374,NP_477160,NP_525069,NP_524449,NP_725196,NP_001247214,NP_523927,NP_477318,NP_476768,NP_726724,NP_001285230,NP_001162750,NP_523916,NP_610052,NP_724068,NP_001096864,NP_524877,NP_001261535,NP_001259083,NP_611426,NP_996333,NP_476681,NP_727512,NP_524482,NP_724696,NP_001284887,NP_001286996,NP_001014641,NP_573001,NP_996406,NP_001014540,NP_001286795,NP_001138189,NP_731632,…
GO:CC	cell projection	GO:0042995	2.21E-20	19.6561	810	434	90	12080	NP_609582,NP_648993,NP_001246374,NP_477160,NP_525069,NP_524449,NP_725196,NP_001247214,NP_523927,NP_477318,NP_476768,NP_726724,NP_001285230,NP_001162750,NP_523916,NP_610052,NP_724068,NP_001096864,NP_524877,NP_001261535,NP_001259083,NP_611426,NP_996333,NP_476681,NP_727512,NP_524482,NP_724696,NP_001284887,NP_001286996,NP_001014641,NP_573001,NP_996406,NP_001014540,NP_001286795,NP_001138189,NP_731632,…
GO:CC	neuron projection	GO:0043005	2.24E-20	19.6501	526	434	71	12080	NP_609582,NP_648993,NP_001246374,NP_477160,NP_524449,NP_001247214,NP_523927,NP_477318,NP_726724,NP_001285230,NP_523916,NP_610052,NP_724068,NP_001096864,NP_524877,NP_001261535,NP_001259083,NP_996333,NP_727512,NP_524482,NP_724696,NP_001284887,NP_001286996,NP_001014641,NP_573001,NP_996406,NP_001014540,NP_001286795,NP_001138189,NP_731632,NP_001246227,NP_608946,NP_728573,NP_476977,NP_524475,NP_651939,…
GO:CC	presynapse	GO:0098793	5.51E-18	17.2591	239	434	45	12080	NP_609582,NP_648993,NP_001246374,NP_524108,NP_001246304,NP_524449,NP_001036319,NP_001245440,NP_726724,NP_523916,NP_610052,NP_524877,NP_001261535,NP_001259083,NP_001245636,NP_727629,NP_001286996,NP_573001,NP_996406,NP_001014540,NP_001138189,NP_001163785,NP_001246227,NP_523687,NP_996489,NP_524475,NP_524603,NP_001261527,NP_788697,NP_523457,NP_001036641,NP_477322,NP_001247164,NP_995619,NP_477464,NP_0…
GO:CC	axon	GO:0030424	3.97E-14	13.4014	285	434	44	12080	NP_648993,NP_001246374,NP_477160,NP_524449,NP_001247214,NP_726724,NP_523916,NP_610052,NP_724068,NP_001096864,NP_524877,NP_001261535,NP_001259083,NP_996333,NP_727512,NP_724696,NP_001286996,NP_573001,NP_996406,NP_001014540,NP_001286795,NP_001138189,NP_001246227,NP_728573,NP_524475,NP_788697,NP_001036641,NP_573135,NP_523535,NP_649200,NP_995619,NP_001246603,NP_477464,NP_001097660,NP_001259453,NP_6089…
GO:CC	synaptic membrane	GO:0097060	4.30E-14	13.3667	86	434	25	12080	NP_001036250,NP_523927,NP_001285230,NP_651941,NP_001261535,NP_001259083,NP_524482,NP_001286996,NP_001014641,NP_996406,NP_001138189,NP_001163785,NP_001246227,NP_524475,NP_001261527,NP_788697,NP_001262211,NP_477322,NP_001247164,NP_477464,NP_001097758,NP_608923,NP_729462,NP_611561,NP_648348
GO:CC	endomembrane system	GO:0012505	4.31E-12	11.365	1414	434	107	12080	NP_609582,NP_001137653,NP_609403,NP_477160,NP_732407,NP_730369,NP_001036319,NP_001245440,NP_723117,NP_001036375,NP_001162750,NP_523916,NP_511075,NP_524877,NP_524661,NP_609400,NP_609034,NP_649747,NP_996333,NP_650494,NP_001036766,NP_524887,NP_524987,NP_724696,NP_727629,NP_001286996,NP_573001,NP_725178,NP_788612,NP_722830,NP_476946,NP_722672,NP_001014684,NP_523687,NP_573247,NP_572740,NP_996489,NP_61…
GO:CC	rhabdomere	GO:0016028	9.84E-12	11.0068	43	434	17	12080	NP_525069,NP_725196,NP_476768,NP_001162750,NP_476681,NP_523720,NP_524368,NP_001263136,NP_788697,NP_476895,NP_609802,NP_723271,NP_523976,NP_523710,NP_649520,NP_001137753,NP_726260
GO:CC	distal axon	GO:0150034	1.83E-11	10.7383	109	434	25	12080	NP_648993,NP_001246374,NP_477160,NP_524449,NP_726724,NP_523916,NP_610052,NP_524877,NP_001261535,NP_573001,NP_996406,NP_001014540,NP_001246227,NP_524475,NP_788697,NP_001036641,NP_523535,NP_649200,NP_995619,NP_001097660,NP_608923,NP_724495,NP_573075,NP_001286353,NP_648348
GO:CC	intracellular vesicle	GO:0097708	7.49E-11	10.1258	500	434	54	12080	NP_609582,NP_524108,NP_609403,NP_001036319,NP_001245440,NP_523916,NP_524877,NP_609400,NP_996333,NP_727629,NP_001286996,NP_573001,NP_725178,NP_788612,NP_722830,NP_722672,NP_523687,NP_996489,NP_524475,NP_001261527,NP_569962,NP_788697,NP_611396,NP_523457,NP_650214,NP_648292,NP_726508,NP_477322,NP_001247164,NP_725707,NP_524634,NP_001137785,NP_648214,NP_995619,NP_649347,NP_477464,NP_610829,NP_724887,N…
GO:CC	cytoplasmic vesicle	GO:0031410	7.49E-11	10.1258	500	434	54	12080	NP_609582,NP_524108,NP_609403,NP_001036319,NP_001245440,NP_523916,NP_524877,NP_609400,NP_996333,NP_727629,NP_001286996,NP_573001,NP_725178,NP_788612,NP_722830,NP_722672,NP_523687,NP_996489,NP_524475,NP_001261527,NP_569962,NP_788697,NP_611396,NP_523457,NP_650214,NP_648292,NP_726508,NP_477322,NP_001247164,NP_725707,NP_524634,NP_001137785,NP_648214,NP_995619,NP_649347,NP_477464,NP_610829,NP_724887,N…
GO:CC	vesicle	GO:0031982	1.18E-09	8.92967	552	434	55	12080	NP_609582,NP_524108,NP_609403,NP_001036319,NP_001245440,NP_523916,NP_524877,NP_609400,NP_996333,NP_727629,NP_001286996,NP_573001,NP_725178,NP_788612,NP_722830,NP_722672,NP_523687,NP_996489,NP_524475,NP_001261527,NP_569962,NP_788697,NP_611396,NP_523457,NP_650214,NP_648292,NP_726508,NP_477322,NP_001247164,NP_725707,NP_524634,NP_001137785,NP_648214,NP_995619,NP_649347,NP_477464,NP_610829,NP_724887,N…
GO:CC	presynaptic membrane	GO:0042734	1.52E-09	8.81839	29	434	13	12080	NP_001261535,NP_001286996,NP_996406,NP_001138189,NP_001246227,NP_524475,NP_001261527,NP_477322,NP_001247164,NP_001097758,NP_608923,NP_611561,NP_648348
GO:CC	secretory vesicle	GO:0099503	1.81E-09	8.7419	101	434	22	12080	NP_609582,NP_001036319,NP_001245440,NP_523916,NP_524877,NP_996333,NP_727629,NP_001286996,NP_573001,NP_722672,NP_523687,NP_996489,NP_524475,NP_477322,NP_001247164,NP_995619,NP_477464,NP_610908,NP_995815,NP_620471,NP_001036316,NP_730632
GO:CC	presynaptic active zone	GO:0048786	2.59E-09	8.586	30	434	13	12080	NP_001246304,NP_001036319,NP_726724,NP_001259083,NP_001245636,NP_001138189,NP_001163785,NP_001246227,NP_523687,NP_524475,NP_524603,NP_001247164,NP_001097660
GO:CC	axon terminus	GO:0043679	7.95E-09	8.0996	79	434	19	12080	NP_648993,NP_001246374,NP_524449,NP_523916,NP_610052,NP_524877,NP_001261535,NP_573001,NP_996406,NP_001014540,NP_001246227,NP_524475,NP_788697,NP_001036641,NP_995619,NP_001097660,NP_608923,NP_573075,NP_648348
GO:CC	neuron projection terminus	GO:0044306	1.01E-08	7.99626	80	434	19	12080	NP_648993,NP_001246374,NP_524449,NP_523916,NP_610052,NP_524877,NP_001261535,NP_573001,NP_996406,NP_001014540,NP_001246227,NP_524475,NP_788697,NP_001036641,NP_995619,NP_001097660,NP_608923,NP_573075,NP_648348
GO:CC	exocytic vesicle	GO:0070382	1.60E-08	7.79454	82	434	19	12080	NP_609582,NP_001036319,NP_001245440,NP_524877,NP_996333,NP_727629,NP_001286996,NP_573001,NP_523687,NP_996489,NP_524475,NP_477322,NP_001247164,NP_995619,NP_477464,NP_610908,NP_995815,NP_001036316,NP_730632
GO:CC	synaptic vesicle	GO:0008021	3.50E-08	7.45626	76	434	18	12080	NP_609582,NP_001036319,NP_001245440,NP_524877,NP_727629,NP_001286996,NP_573001,NP_523687,NP_996489,NP_524475,NP_477322,NP_001247164,NP_995619,NP_477464,NP_610908,NP_995815,NP_001036316,NP_730632
GO:CC	cellular anatomical entity	GO:0110165	4.40E-08	7.35636	10590	434	418	12080	NP_609582,NP_648993,NP_001188592,NP_650369,NP_001246374,NP_524108,NP_001137653,NP_001246304,NP_609403,NP_477160,NP_525069,NP_732407,NP_524449,NP_609215,NP_724890,NP_523417,NP_524918,NP_725196,NP_001036250,NP_523842,NP_001247214,NP_523927,NP_730369,NP_001285233,NP_001036319,NP_523564,NP_477318,NP_001245440,NP_001097163,NP_723117,NP_001261901,NP_001036375,NP_476768,NP_726724,NP_001285230,NP_651941,…
GO:CC	plasma membrane region	GO:0098590	6.20E-08	7.2077	410	434	43	12080	NP_650369,NP_001036250,NP_523927,NP_001036375,NP_476768,NP_001285230,NP_651941,NP_732575,NP_001261535,NP_001259083,NP_001245636,NP_524482,NP_001286996,NP_001014641,NP_996406,NP_001014540,NP_001138189,NP_788612,NP_001163785,NP_001246227,NP_524475,NP_001261527,NP_788697,NP_001262211,NP_476895,NP_610706,NP_001163838,NP_723271,NP_477322,NP_001247164,NP_524404,NP_525063,NP_001245408,NP_788586,NP_47746…
GO:CC	neuromuscular junction	GO:0031594	7.05E-08	7.1516	99	434	20	12080	NP_524449,NP_001096864,NP_524877,NP_001261535,NP_651536,NP_001245636,NP_727629,NP_001286996,NP_573001,NP_996406,NP_001014540,NP_001138189,NP_001163785,NP_001246227,NP_001262211,NP_649283,NP_995619,NP_477464,NP_610908,NP_723158
GO:CC	postsynapse	GO:0098794	1.49E-07	6.82801	103	434	20	12080	NP_609582,NP_001036250,NP_001247214,NP_523927,NP_726724,NP_001285230,NP_651941,NP_001259083,NP_524482,NP_001014641,NP_996406,NP_731632,NP_001261527,NP_788697,NP_001262211,NP_001286297,NP_649283,NP_477464,NP_729462,NP_001246574
GO:CC	transport vesicle	GO:0030133	4.24E-07	6.37239	109	434	20	12080	NP_609582,NP_001036319,NP_001245440,NP_524877,NP_996333,NP_727629,NP_001286996,NP_573001,NP_722672,NP_523687,NP_996489,NP_524475,NP_477322,NP_001247164,NP_995619,NP_477464,NP_610908,NP_995815,NP_001036316,NP_730632
GO:CC	plasma membrane protein complex	GO:0098797	1.90482E-06	5.72015	168	434	24	12080	NP_001188592,NP_001246304,NP_525069,NP_725196,NP_001097163,NP_476768,NP_732575,NP_001245636,NP_524482,NP_001033948,NP_001138205,NP_731632,NP_523720,NP_001260675,NP_995685,NP_476895,NP_723271,NP_001260245,NP_524327,NP_728123,NP_524159,NP_477168,NP_477167,NP_726260
GO:CC	terminal bouton	GO:0043195	5.39495E-06	5.26801	70	434	15	12080	NP_648993,NP_524449,NP_523916,NP_524877,NP_001261535,NP_573001,NP_996406,NP_001014540,NP_524475,NP_788697,NP_001036641,NP_995619,NP_608923,NP_573075,NP_648348
GO:CC	neuronal cell body	GO:0043025	1.39708E-05	4.85478	172	434	23	12080	NP_609582,NP_477160,NP_001096864,NP_001284887,NP_573001,NP_001286795,NP_001138189,NP_476977,NP_523457,NP_001262211,NP_609802,NP_572951,NP_573135,NP_523535,NP_001246603,NP_729462,NP_524159,NP_524454,NP_573075,NP_001286353,NP_001097949,NP_611561,NP_648348
GO:CC	ion channel complex	GO:0034702	2.13575E-05	4.67045	88	434	16	12080	NP_001188592,NP_001246304,NP_001097163,NP_476768,NP_001245636,NP_524482,NP_001014641,NP_001033948,NP_001138205,NP_731632,NP_995685,NP_476895,NP_609802,NP_729462,NP_728123,NP_524159
GO:CC	somatodendritic compartment	GO:0036477	2.94381E-05	4.53109	299	434	31	12080	NP_609582,NP_001246374,NP_477160,NP_001285230,NP_724068,NP_001096864,NP_001259083,NP_001284887,NP_573001,NP_001286795,NP_001138189,NP_476977,NP_651939,NP_523457,NP_001262211,NP_476895,NP_001189004,NP_609802,NP_572951,NP_573135,NP_523535,NP_001246603,NP_729462,NP_524159,NP_524454,NP_573075,NP_001286353,NP_001097949,NP_611561,NP_001246574,NP_648348
GO:CC	postsynaptic membrane	GO:0045211	4.18133E-05	4.37869	60	434	13	12080	NP_001036250,NP_523927,NP_001285230,NP_651941,NP_001259083,NP_524482,NP_001014641,NP_996406,NP_001261527,NP_788697,NP_001262211,NP_477464,NP_729462
GO:CC	cell body	GO:0044297	4.44252E-05	4.35237	183	434	23	12080	NP_609582,NP_477160,NP_001096864,NP_001284887,NP_573001,NP_001286795,NP_001138189,NP_476977,NP_523457,NP_001262211,NP_609802,NP_572951,NP_573135,NP_523535,NP_001246603,NP_729462,NP_524159,NP_524454,NP_573075,NP_001286353,NP_001097949,NP_611561,NP_648348
GO:CC	cation channel complex	GO:0034703	4.80153E-05	4.31862	51	434	12	12080	NP_001188592,NP_001246304,NP_001097163,NP_476768,NP_001245636,NP_001033948,NP_001138205,NP_995685,NP_476895,NP_609802,NP_728123,NP_524159
GO:CC	endosome	GO:0005768	9.02677E-05	4.04447	298	434	30	12080	NP_609582,NP_609403,NP_609400,NP_001286996,NP_725178,NP_722830,NP_523687,NP_001261527,NP_569962,NP_788697,NP_611396,NP_523457,NP_650214,NP_726508,NP_725707,NP_648214,NP_649347,NP_610829,NP_724887,NP_724193,NP_523401,NP_610510,NP_524044,NP_730511,NP_727526,NP_525034,NP_730632,NP_649303,NP_648348,NP_001261000
GO:CC	inaD signaling complex	GO:0016027	0.000104911	3.97918	10	434	6	12080	NP_525069,NP_725196,NP_476768,NP_476895,NP_723271,NP_726260
GO:CC	early endosome	GO:0005769	0.000152602	3.81644	89	434	15	12080	NP_609582,NP_609403,NP_609400,NP_722830,NP_569962,NP_523457,NP_650214,NP_648214,NP_649347,NP_610829,NP_724887,NP_523401,NP_524044,NP_730632,NP_001261000
GO:CC	rhabdomere microvillus	GO:0035996	0.000814043	3.08935	8	434	5	12080	NP_476768,NP_001263136,NP_788697,NP_476895,NP_001137753
GO:CC	transmembrane transporter complex	GO:1902495	0.00089187	3.0497	171	434	20	12080	NP_001188592,NP_001246304,NP_001097163,NP_476768,NP_732575,NP_001245636,NP_524482,NP_001014641,NP_001033948,NP_001138205,NP_731632,NP_001260675,NP_995685,NP_476895,NP_609802,NP_729462,NP_728123,NP_524159,NP_477168,NP_477167
GO:CC	transporter complex	GO:1990351	0.00231768	2.63495	182	434	20	12080	NP_001188592,NP_001246304,NP_001097163,NP_476768,NP_732575,NP_001245636,NP_524482,NP_001014641,NP_001033948,NP_001138205,NP_731632,NP_001260675,NP_995685,NP_476895,NP_609802,NP_729462,NP_728123,NP_524159,NP_477168,NP_477167
GO:CC	presynaptic active zone cytoplasmic component	GO:0098831	0.00345009	2.46217	10	434	5	12080	NP_001036319,NP_001138189,NP_001163785,NP_001246227,NP_001247164
GO:CC	cell cortex	GO:0005938	0.0047851	2.32011	207	434	21	12080	NP_477160,NP_001036319,NP_001036375,NP_648642,NP_996406,NP_001014540,NP_001138189,NP_001163785,NP_722830,NP_001246227,NP_996489,NP_523457,NP_477322,NP_001247164,NP_001137785,NP_523710,NP_572331,NP_477060,NP_001246574,NP_648348,NP_523523
GO:CC	cation-transporting ATPase complex	GO:0090533	0.0143383	1.8435	7	434	4	12080	NP_732575,NP_001260675,NP_477168,NP_477167
GO:CC	sodium:potassium-exchanging ATPase complex	GO:0005890	0.0143383	1.8435	7	434	4	12080	NP_732575,NP_001260675,NP_477168,NP_477167
GO:CC	membrane protein complex	GO:0098796	0.0199284	1.70053	567	434	39	12080	NP_001188592,NP_001246304,NP_525069,NP_725196,NP_001097163,NP_476768,NP_732575,NP_609034,NP_649747,NP_001245636,NP_524887,NP_524482,NP_727629,NP_001014641,NP_001033948,NP_001138205,NP_731632,NP_523720,NP_001260675,NP_524475,NP_001261527,NP_995685,NP_476895,NP_650581,NP_650214,NP_001036641,NP_609802,NP_723271,NP_001260245,NP_524327,NP_729462,NP_728123,NP_995815,NP_524159,NP_477168,NP_477167,NP_726…
GO:CC	rhabdomere membrane	GO:0033583	0.0278626	1.55498	8	434	4	12080	NP_476768,NP_476895,NP_723271,NP_649520
GO:CC	voltage-gated calcium channel complex	GO:0005891	0.0278626	1.55498	8	434	4	12080	NP_001246304,NP_001097163,NP_001245636,NP_995685
GO:CC	cytoskeleton of presynaptic active zone	GO:0048788	0.0278626	1.55498	8	434	4	12080	NP_001036319,NP_001138189,NP_001246227,NP_001247164
GO:CC	cytoplasm	GO:0005737	0.0317007	1.49893	5042	434	219	12080	NP_609582,NP_648993,NP_001246374,NP_524108,NP_001137653,NP_609403,NP_477160,NP_732407,NP_724890,NP_524918,NP_523842,NP_730369,NP_001285233,NP_001036319,NP_523564,NP_001245440,NP_723117,NP_001261901,NP_001036375,NP_726724,NP_001285230,NP_730611,NP_001162750,NP_727441,NP_523916,NP_511075,NP_523679,NP_001096864,NP_732575,NP_524877,NP_524661,NP_001259083,NP_609400,NP_728422,NP_609034,NP_649747,NP_996…
GO:CC	larval serum protein complex	GO:0005616	0.0487302	1.3122	4	434	3	12080	NP_511138,NP_524816,NP_476624
GO:CC	presynaptic cytoskeleton	GO:0099569	0.0487306	1.3122	9	434	4	12080	NP_001036319,NP_001138189,NP_001246227,NP_001247164
KEGG	Phototransduction - fly	KEGG:04745	4.66E-10	9.33133	32	115	13	3267	NP_525069,NP_725196,NP_476768,NP_001285230,NP_001259083,NP_476682,NP_523720,NP_476895,NP_609802,NP_723271,NP_523976,NP_523710,NP_726260
KEGG	Glycerophospholipid metabolism	KEGG:00564	0.000305264	3.51532	63	115	11	3267	NP_511075,NP_524661,NP_996275,NP_001096916,NP_001188881,NP_001285717,NP_524157,NP_648665,NP_609029,NP_648888,NP_648887
KEGG	Phosphatidylinositol signaling system	KEGG:04070	0.00142909	2.84494	61	115	10	3267	NP_525069,NP_524661,NP_476682,NP_996275,NP_001096916,NP_569962,NP_649294,NP_572869,NP_523710,NP_731872
KEGG	Inositol phosphate metabolism	KEGG:00562	0.034888	1.45732	46	115	7	3267	NP_525069,NP_477405,NP_726672,NP_569962,NP_649294,NP_573135,NP_731872
WP	Fatty acid beta-oxidation 1	WP:WP39	0.00378971	2.42139	18	11	4	380	NP_730369,NP_730611,NP_724696,NP_611463
WP	Fatty acid biosynthesis	WP:WP568	0.0137334	1.86222	12	11	3	380	NP_730369,NP_730611,NP_724696
TF	Factor: GAGA; motif: MCTCTCTCCC	TF:M07665	5.01399E-06	5.29982	1250	465	79	13963	NP_648993,NP_650369,NP_609403,NP_523417,NP_523842,NP_730369,NP_001285233,NP_724597,NP_001162750,NP_524097,NP_724068,NP_608445,NP_727512,NP_524482,NP_726435,NP_996275,NP_001014641,NP_996406,NP_001014540,NP_732598,NP_651515,NP_728558,NP_524368,NP_001246227,NP_996489,NP_001188881,NP_523551,NP_477427,NP_608861,NP_001262211,NP_620470,NP_001033881,NP_730167,NP_609542,NP_647867,NP_001188578,NP_728174,NP…
TF	Factor: rn; motif: CAWAAAAAN	TF:M07942	0.0279397	1.55378	1737	465	86	13963	NP_648993,NP_650369,NP_001246374,NP_524108,NP_001246304,NP_477160,NP_725196,NP_001036250,NP_001036319,NP_723117,NP_001036375,NP_726724,NP_001162750,NP_727441,NP_523916,NP_001259083,NP_727512,NP_524887,NP_476682,NP_001036635,NP_476788,NP_996275,NP_001015352,NP_996406,NP_001138205,NP_001138189,NP_523575,NP_476946,NP_523687,NP_996489,NP_647771,NP_732166,NP_609981,NP_651939,NP_611396,NP_523457,NP_648…
TF	Factor: Trl; motif: YYNCTCTCTN	TF:M02323	0.0295807	1.52899	1147	465	62	13963	NP_523417,NP_001036375,NP_001162750,NP_727441,NP_996333,NP_650494,NP_477213,NP_476788,NP_996275,NP_001033904,NP_001014641,NP_996406,NP_001138189,NP_611218,NP_651515,NP_523575,NP_524368,NP_001259550,NP_728573,NP_996489,NP_001188881,NP_523551,NP_733146,NP_608861,NP_001262211,NP_001033881,NP_609542,NP_647673,NP_001188934,NP_649959,NP_001247164,NP_001137785,NP_609193,NP_001188690,NP_572746,NP_0010339…
